# Supplementary material for: Poly[di-μ-cis-cyclo­hexane-1,4-dicarboxyl­ato-μ-trans-cyclo­hexane-1,4-dicarboxyl­ato-bis­[dipyrido[3,2-a:2′,3′-c]phenazine]trimanganese(II)]
Source: Acta Crystallogr Sect E Struct Rep Online. 2008 May 7;64(Pt 6):m781–2. doi: 10.1107/S1600536808012737 (PMC2961629; doi:10.1107/S1600536808012737)
Supplement: Supplementary file 1 [file e-64-0m781-sup1.cif]

##############################################################################
###                                                                        ###
###        Electronic paper (Acta Crystallographica Section E)             ###
###                                                                        ###
##############################################################################
#                                                                            #
# This CIF contains the data in a paper accepted for publication in Acta     #
# Crystallographica Section E. It conforms to the requirements of Notes      #
# for Authors for Section E, and has been peer reviewed under the auspices   #
# of the IUCr Commission on Journals.                                        #
#                                                                            #
# Full details of the Crystallographic Information File format               #
# are given in the paper "The Crystallographic Information File (CIF):       #
# a New Standard Archive File for Crystallography" by S. R. Hall, F. H.      #
# Allen and I. D. Brown [Acta Cryst. (1991), A47, 655-685].                  #
#                                                                            #
# The current version of the core CIF dictionary is obtainable from          #
# ftp://ftp.iucr.org/pub/cif_core.dic. The current version number is 2.4.    #
#                                                                            #
# Software is freely available for graphical display of the structure(s) in  #
# this CIF.  For information consult the CIF home page http://www.iucr.org/  #
# cif/home.html                                                              #
#                                                                            #
# This file may be used for bona fide research purposes within the           #
# scientific community so long as proper attribution is given to the journal # 
# article from which it was obtained.                                        #
#                                                                            #
##############################################################################
                                             
data_global
_audit_creation_method     'SHELXL97'
_journal_date_recd_electronic     2008-04-26
_journal_date_accepted     2008-04-30
_journal_name_full     'Acta Crystallographica, Section E'
_journal_year     2008
_journal_volume     64
_journal_issue      6
_journal_page_first     m781
_journal_page_last     m782
_journal_paper_category     QM
_journal_coeditor_code     BT2704
_publ_contact_author_name     'Professor Wen-Zhi Zhang'
_publ_contact_author_address
;
College of Chemistry and Chemical Engineering,
Qiqihar University, Qiqihar 161006,
Heilongjiang Province,
People's Republic of China
;
_publ_contact_author_email     zhangwenzhi1968@yahoo.com.cn
_publ_contact_author_fax     '?'
_publ_contact_author_phone     '?'
_publ_section_title
;\
Poly[di-\m-cis-cyclohexane-1,4-dicarboxylato-\m-trans-cyclohexane-1,4-\
dicarboxylato-bis[dipyrido[3,2-<i>a</i>:2',3'-c]phenazine]trimanganese(II)]
;
loop_
    _publ_author_name
    _publ_author_address
    'Wen-Zhi Zhang'
;
College of Chemistry and Chemical Engineering,
Qiqihar University, Qiqihar 161006,
Heilongjiang Province,
People's Republic of China
;
    'Xiao-Huan Yuan'
;
Heilongjiang Key Laboratory of Fibrosis Biotherapy,
Mudanjiang Medical College,
Mudanjiang 157011,
Heilongjiang Province,
People's Republic of China
;
data_I
_audit_creation_method     SHELXL-97
_chemical_name_systematic
;
Poly[di-\m-cis-cyclohexane-1,4-dicarboxylato-\m-trans-cyclohexane-1,4-
dicarboxylato-bis[dipyrido[3,2-a:2',3'-c]phenazine]trimanganese(II)]
;
_chemical_name_common     ?
_chemical_formula_moiety     'C60 H50 Mn3 N8 O12'
_chemical_formula_sum     'C60 H50 Mn3 N8 O12'
_chemical_formula_iupac     '[Mn3 (C8 H10 O4)3 (C18 H10 N4)2]'
_chemical_formula_weight     1239.90
_chemical_melting_point     ?
_symmetry_cell_setting     'triclinic'
_symmetry_space_group_name_H-M     'P -1'
_symmetry_space_group_name_Hall     '-P 1'
loop_
    _symmetry_equiv_pos_as_xyz
    'x, y, z'
    '-x, -y, -z'
_cell_length_a     8.5730(17)
_cell_length_b     10.614(2)
_cell_length_c     14.846(3)
_cell_angle_alpha     77.34(3)
_cell_angle_beta     81.99(3)
_cell_angle_gamma     82.67(3)
_cell_volume     1298.6(4)
_cell_formula_units_Z     1
_cell_measurement_reflns_used     8527
_cell_measurement_theta_min     3.01
_cell_measurement_theta_max     27.47
_cell_measurement_temperature     293(2)
_exptl_crystal_description     block
_exptl_crystal_colour     'pale yellow'
_exptl_crystal_size_max     0.33
_exptl_crystal_size_mid     0.22
_exptl_crystal_size_min     0.19
_exptl_crystal_density_diffrn     1.585
_exptl_crystal_density_meas     ?
_exptl_crystal_density_method     'not measured'
_exptl_crystal_F_000     637
_exptl_absorpt_coefficient_mu     0.795
_exptl_absorpt_correction_type     'multi-scan'
_exptl_absorpt_process_details     '(ABSCOR; Higashi, 1995)'
_exptl_absorpt_correction_T_min     0.762
_exptl_absorpt_correction_T_max     0.863
_exptl_special_details
;
;
_diffrn_ambient_temperature     293(2)
_diffrn_radiation_type     MoK\a
_diffrn_radiation_wavelength     0.71073
_diffrn_radiation_source     'rotating anode'
_diffrn_radiation_monochromator     graphite
_diffrn_measurement_device_type     'Rigaku R-AXIS RAPID'
_diffrn_measurement_method     \w
_diffrn_detector_area_resol_mean     10.0
_diffrn_reflns_number     12776
_diffrn_reflns_av_R_equivalents     0.0615
_diffrn_reflns_av_sigmaI/netI     0.0829
_diffrn_reflns_theta_min     3.10
_diffrn_reflns_theta_max     27.47
_diffrn_reflns_theta_full     25.00
_diffrn_measured_fraction_theta_max     0.979
_diffrn_measured_fraction_theta_full     0.993
_diffrn_reflns_limit_h_min     -11
_diffrn_reflns_limit_h_max     11
_diffrn_reflns_limit_k_min     -13
_diffrn_reflns_limit_k_max     13
_diffrn_reflns_limit_l_min     -16
_diffrn_reflns_limit_l_max     19
_diffrn_standards_number     0
_diffrn_standards_interval_count     ?
_diffrn_standards_interval_time     ?
_diffrn_standards_decay_%     ?
_refine_special_details
;
 Refinement of F^2^ against ALL reflections.  The weighted R-factor wR and
 goodness of fit S are based on F^2^, conventional R-factors R are based
 on F, with F set to zero for negative F^2^. The threshold expression of
 F^2^ > 2sigma(F^2^) is used only for calculating R-factors(gt) etc. and is
 not relevant to the choice of reflections for refinement.  R-factors based
 on F^2^ are statistically about twice as large as those based on F, and R-
 factors based on ALL data will be even larger.
;
_reflns_number_total     5830
_reflns_number_gt     3707
_reflns_threshold_expression     I>2\s(I)
_refine_ls_structure_factor_coef     Fsqd
_refine_ls_matrix_type     full
_refine_ls_R_factor_all     0.1041
_refine_ls_R_factor_gt     0.0596
_refine_ls_wR_factor_gt     0.1508
_refine_ls_wR_factor_ref     0.1756
_refine_ls_goodness_of_fit_ref     1.046
_refine_ls_restrained_S_all     1.046
_refine_ls_number_reflns     5830
_refine_ls_number_parameters     376
_refine_ls_number_restraints     0
_refine_ls_hydrogen_treatment     constr
_refine_ls_weighting_scheme     calc
_refine_ls_weighting_details
                 'calc w=1/[\s^2^(Fo^2^)+(0.0908P)^2^] where P=(Fo^2^+2Fc^2^)/3'
_atom_sites_solution_hydrogens     geom
_atom_sites_solution_primary     direct
_atom_sites_solution_secondary     difmap
_refine_ls_shift/su_max     0.000
_refine_ls_shift/su_mean     0.000
_refine_diff_density_max     0.641
_refine_diff_density_min     -0.744
_refine_ls_extinction_method     none
_refine_ls_extinction_coef     ?
loop_
    _atom_type_symbol
    _atom_type_description
    _atom_type_scat_dispersion_real
    _atom_type_scat_dispersion_imag
    _atom_type_scat_source
    'C' 'C' 0.0033 0.0016
                         'International Tables Vol C Tables 4.2.6.8 and 6.1.1.4'
    'H' 'H' 0.0000 0.0000
                         'International Tables Vol C Tables 4.2.6.8 and 6.1.1.4'
    'N' 'N' 0.0061 0.0033
                         'International Tables Vol C Tables 4.2.6.8 and 6.1.1.4'
    'O' 'O' 0.0106 0.0060
                         'International Tables Vol C Tables 4.2.6.8 and 6.1.1.4'
    'Mn' 'Mn' 0.3368 0.7283
                         'International Tables Vol C Tables 4.2.6.8 and 6.1.1.4'
_computing_data_collection     'PROCESS-AUTO (Rigaku, 1998)'
_computing_cell_refinement     'PROCESS-AUTO (Rigaku, 1998)'
_computing_data_reduction     'PROCESS-AUTO (Rigaku, 1998)'
_computing_structure_solution     'SHELXS97 (Sheldrick, 2008)'
_computing_structure_refinement     'SHELXL97 (Sheldrick, 2008)'
_computing_molecular_graphics     'SHELXTL-Plus (Sheldrick, 2008)'
_computing_publication_material     'SHELXL97 (Sheldrick, 2008)'
loop_
    _atom_site_type_symbol
    _atom_site_label
    _atom_site_fract_x
    _atom_site_fract_y
    _atom_site_fract_z
    _atom_site_U_iso_or_equiv
    _atom_site_adp_type
    _atom_site_calc_flag
    _atom_site_refinement_flags
    _atom_site_occupancy
    _atom_site_disorder_assembly
    _atom_site_disorder_group
    C C1 1.3154(5) 0.6357(5) 0.2263(4) 0.0481(12) Uani d . 1 . .
    H H1 1.3426 0.6017 0.1729 0.058 Uiso calc R 1 . .
    C C2 1.4234(5) 0.7038(5) 0.2518(4) 0.0542(13) Uani d . 1 . .
    H H2 1.5216 0.7137 0.2169 0.065 Uiso calc R 1 . .
    C C3 1.3834(5) 0.7570(5) 0.3297(4) 0.0513(13) Uani d . 1 . .
    H H3 1.4535 0.8044 0.3476 0.062 Uiso calc R 1 . .
    C C4 1.2354(5) 0.7384(4) 0.3817(3) 0.0361(9) Uani d . 1 . .
    C C5 1.1352(4) 0.6662(4) 0.3517(3) 0.0322(9) Uani d . 1 . .
    C C6 0.9812(5) 0.6398(4) 0.4043(3) 0.0312(8) Uani d . 1 . .
    C C7 0.7506(5) 0.5439(4) 0.4195(3) 0.0428(10) Uani d . 1 . .
    H H7 0.6873 0.4949 0.3977 0.051 Uiso calc R 1 . .
    C C8 0.6944(5) 0.5891(5) 0.5002(3) 0.0448(11) Uani d . 1 . .
    H H8 0.5957 0.5702 0.5314 0.054 Uiso calc R 1 . .
    C C9 0.7855(5) 0.6617(4) 0.5334(3) 0.0405(10) Uani d . 1 . .
    H H9 0.7504 0.6915 0.5879 0.049 Uiso calc R 1 . .
    C C10 0.9314(5) 0.6901(4) 0.4842(3) 0.0334(9) Uani d . 1 . .
    C C11 1.0314(5) 0.7716(4) 0.5137(3) 0.0320(9) Uani d . 1 . .
    C C12 1.1837(5) 0.7951(4) 0.4643(3) 0.0361(9) Uani d . 1 . .
    C C13 1.2187(5) 0.9248(4) 0.5624(3) 0.0368(9) Uani d . 1 . .
    C C14 1.3088(5) 1.0088(5) 0.5907(4) 0.0467(11) Uani d . 1 . .
    H H14 1.4085 1.0250 0.5597 0.056 Uiso calc R 1 . .
    C C15 1.2492(5) 1.0660(4) 0.6635(3) 0.0455(11) Uani d . 1 . .
    H H15 1.3096 1.1204 0.6821 0.055 Uiso calc R 1 . .
    C C16 1.0994(6) 1.0448(4) 0.7108(3) 0.0451(11) Uani d . 1 . .
    H H16 1.0602 1.0862 0.7596 0.054 Uiso calc R 1 . .
    C C17 1.0108(6) 0.9640(5) 0.6856(3) 0.0459(11) Uani d . 1 . .
    H H17 0.9116 0.9492 0.7178 0.055 Uiso calc R 1 . .
    C C18 1.0681(5) 0.9021(4) 0.6110(3) 0.0372(9) Uani d . 1 . .
    C C19 1.2088(4) 0.3188(4) 0.1441(3) 0.0330(9) Uani d . 1 . .
    C C20 1.3374(4) 0.2042(4) 0.1547(3) 0.0329(9) Uani d . 1 . .
    H H20 1.2888 0.1277 0.1496 0.039 Uiso calc R 1 . .
    C C21 1.4043(5) 0.1721(4) 0.2488(3) 0.0371(9) Uani d . 1 . .
    H H21A 1.3173 0.1678 0.2983 0.044 Uiso calc R 1 . .
    H H21B 1.4648 0.0875 0.2559 0.044 Uiso calc R 1 . .
    C C22 1.5100(4) 0.2725(4) 0.2577(3) 0.0329(9) Uani d . 1 . .
    H H22A 1.5559 0.2449 0.3158 0.039 Uiso calc R 1 . .
    H H22B 1.4464 0.3547 0.2590 0.039 Uiso calc R 1 . .
    C C23 1.6420(4) 0.2913(4) 0.1774(3) 0.0344(9) Uani d . 1 . .
    H H23 1.7047 0.2070 0.1790 0.041 Uiso calc R 1 . .
    C C24 1.7540(5) 0.3865(4) 0.1871(3) 0.0371(10) Uani d . 1 . .
    C C25 1.5739(5) 0.3280(4) 0.0842(3) 0.0389(10) Uani d . 1 . .
    H H25A 1.5112 0.4115 0.0797 0.047 Uiso calc R 1 . .
    H H25B 1.6598 0.3359 0.0340 0.047 Uiso calc R 1 . .
    C C26 1.4706(5) 0.2260(5) 0.0744(3) 0.0416(10) Uani d . 1 . .
    H H26A 1.5359 0.1447 0.0726 0.050 Uiso calc R 1 . .
    H H26B 1.4248 0.2535 0.0161 0.050 Uiso calc R 1 . .
    C C27 0.9657(5) 0.7352(4) 0.0992(3) 0.0360(9) Uani d . 1 . .
    C C28 0.9835(5) 0.8607(4) 0.0286(3) 0.0426(10) Uani d . 1 . .
    H H28 1.0018 0.8391 -0.0332 0.051 Uiso calc R 1 . .
    C C29 1.1322(5) 0.9177(4) 0.0430(3) 0.0400(10) Uani d . 1 . .
    H H29A 1.1198 0.9368 0.1047 0.048 Uiso calc R 1 . .
    H H29B 1.2236 0.8544 0.0383 0.048 Uiso calc R 1 . .
    C C30 0.8404(5) 0.9579(4) 0.0298(3) 0.0423(10) Uani d . 1 . .
    H H30A 0.8166 0.9787 0.0910 0.051 Uiso calc R 1 . .
    H H30B 0.7501 0.9206 0.0172 0.051 Uiso calc R 1 . .
    N N1 1.1746(4) 0.6163(3) 0.2743(2) 0.0364(8) Uani d . 1 . .
    N N2 0.8915(4) 0.5678(3) 0.3718(2) 0.0340(8) Uani d . 1 . .
    N N3 1.2766(4) 0.8696(4) 0.4881(3) 0.0407(9) Uani d . 1 . .
    N N4 0.9733(4) 0.8249(3) 0.5858(2) 0.0380(8) Uani d . 1 . .
    O O1 1.1606(4) 0.3541(3) 0.0659(2) 0.0532(9) Uani d . 1 . .
    O O2 1.1563(3) 0.3674(3) 0.2134(2) 0.0397(7) Uani d . 1 . .
    O O3 1.8227(4) 0.4527(4) 0.1177(3) 0.0595(10) Uani d . 1 . .
    O O4 1.7807(4) 0.3935(3) 0.2666(2) 0.0532(9) Uani d . 1 . .
    O O5 0.8733(4) 0.7288(3) 0.1720(2) 0.0461(8) Uani d . 1 . .
    O O6 1.0573(3) 0.6357(3) 0.0822(2) 0.0365(7) Uani d . 1 . .
    Mn Mn1 0.97563(7) 0.51832(6) 0.22819(4) 0.02964(19) Uani d . 1 . .
    Mn Mn2 1.0000 0.5000 0.0000 0.0292(2) Uani d S 1 . .
loop_
    _atom_site_aniso_label
    _atom_site_aniso_U_11
    _atom_site_aniso_U_22
    _atom_site_aniso_U_33
    _atom_site_aniso_U_12
    _atom_site_aniso_U_13
    _atom_site_aniso_U_23
    C1 0.043(2) 0.049(3) 0.057(3) -0.008(2) 0.005(2) -0.025(2)
    C2 0.038(2) 0.069(3) 0.063(3) -0.019(2) 0.008(2) -0.031(3)
    C3 0.039(2) 0.059(3) 0.066(3) -0.016(2) 0.001(2) -0.031(3)
    C4 0.036(2) 0.034(2) 0.040(2) -0.0096(17) 0.0023(18) -0.0130(19)
    C5 0.033(2) 0.031(2) 0.036(2) -0.0062(16) -0.0048(17) -0.0108(18)
    C6 0.038(2) 0.0253(19) 0.033(2) -0.0071(16) -0.0100(17) -0.0067(17)
    C7 0.042(2) 0.041(2) 0.050(3) -0.0163(19) -0.006(2) -0.013(2)
    C8 0.035(2) 0.057(3) 0.047(3) -0.017(2) 0.007(2) -0.020(2)
    C9 0.042(2) 0.044(3) 0.039(2) -0.0143(19) 0.0044(19) -0.015(2)
    C10 0.036(2) 0.029(2) 0.038(2) -0.0105(16) -0.0045(18) -0.0087(18)
    C11 0.038(2) 0.029(2) 0.033(2) -0.0069(16) -0.0070(17) -0.0105(17)
    C12 0.036(2) 0.035(2) 0.042(2) -0.0061(17) -0.0077(18) -0.015(2)
    C13 0.038(2) 0.032(2) 0.044(3) -0.0054(17) -0.0104(19) -0.0127(19)
    C14 0.037(2) 0.054(3) 0.058(3) -0.010(2) -0.005(2) -0.028(2)
    C15 0.047(3) 0.042(3) 0.057(3) -0.008(2) -0.013(2) -0.023(2)
    C16 0.057(3) 0.043(3) 0.042(3) -0.007(2) -0.007(2) -0.020(2)
    C17 0.052(3) 0.051(3) 0.040(3) -0.019(2) 0.004(2) -0.020(2)
    C18 0.041(2) 0.034(2) 0.040(2) -0.0120(18) -0.0062(19) -0.0084(19)
    C19 0.033(2) 0.0235(19) 0.044(2) -0.0064(16) -0.0099(18) -0.0058(18)
    C20 0.031(2) 0.0238(19) 0.047(2) -0.0073(15) -0.0061(18) -0.0107(18)
    C21 0.036(2) 0.030(2) 0.044(3) -0.0092(17) -0.0082(18) 0.0013(19)
    C22 0.0299(19) 0.037(2) 0.034(2) -0.0113(16) -0.0075(16) -0.0051(18)
    C23 0.0288(19) 0.030(2) 0.047(3) -0.0068(16) -0.0013(18) -0.0136(19)
    C24 0.031(2) 0.037(2) 0.047(3) -0.0098(17) 0.0017(19) -0.017(2)
    C25 0.038(2) 0.044(2) 0.037(2) -0.0093(18) -0.0001(18) -0.013(2)
    C26 0.035(2) 0.052(3) 0.044(3) -0.0067(19) -0.0022(19) -0.022(2)
    C27 0.047(2) 0.028(2) 0.037(2) -0.0106(18) -0.009(2) -0.0073(18)
    C28 0.053(3) 0.026(2) 0.048(3) -0.0078(18) -0.001(2) -0.0045(19)
    C29 0.039(2) 0.031(2) 0.047(3) -0.0050(18) -0.003(2) -0.003(2)
    C30 0.045(2) 0.032(2) 0.050(3) -0.0124(18) -0.005(2) -0.004(2)
    N1 0.0386(18) 0.0342(19) 0.039(2) -0.0080(15) -0.0005(15) -0.0128(16)
    N2 0.0337(17) 0.0320(18) 0.040(2) -0.0101(14) -0.0060(15) -0.0099(16)
    N3 0.0353(18) 0.045(2) 0.049(2) -0.0119(15) -0.0009(16) -0.0233(19)
    N4 0.0442(19) 0.041(2) 0.0338(19) -0.0150(16) -0.0048(16) -0.0112(16)
    O1 0.069(2) 0.0470(19) 0.048(2) 0.0177(16) -0.0304(17) -0.0172(16)
    O2 0.0408(16) 0.0360(16) 0.0435(18) 0.0027(12) -0.0073(14) -0.0129(14)
    O3 0.055(2) 0.063(2) 0.063(2) -0.0343(18) 0.0056(17) -0.0086(19)
    O4 0.0518(19) 0.061(2) 0.059(2) -0.0265(16) -0.0042(16) -0.0263(18)
    O5 0.0587(19) 0.0331(16) 0.0444(19) -0.0054(14) 0.0034(16) -0.0088(14)
    O6 0.0482(16) 0.0239(14) 0.0425(17) -0.0089(12) -0.0098(13) -0.0115(13)
    Mn1 0.0326(3) 0.0273(3) 0.0316(4) -0.0081(2) -0.0036(3) -0.0088(3)
    Mn2 0.0341(4) 0.0253(4) 0.0306(5) -0.0070(3) -0.0073(4) -0.0067(4)
_geom_special_details
;
 All esds (except the esd in the dihedral angle between two l.s. planes)
 are estimated using the full covariance matrix.  The cell esds are taken
 into account individually in the estimation of esds in distances, angles
 and torsion angles; correlations between esds in cell parameters are only
 used when they are defined by crystal symmetry.  An approximate (isotropic)
 treatment of cell esds is used for estimating esds involving l.s. planes.
;
loop_
    _geom_bond_atom_site_label_1
    _geom_bond_atom_site_label_2
    _geom_bond_site_symmetry_2
    _geom_bond_distance
    _geom_bond_publ_flag
    C1 N1 . 1.329(5) ?
    C1 C2 . 1.383(6) ?
    C1 H1 . 0.9300 ?
    C2 C3 . 1.379(6) ?
    C2 H2 . 0.9300 ?
    C3 C4 . 1.403(6) ?
    C3 H3 . 0.9300 ?
    C4 C5 . 1.396(5) ?
    C4 C12 . 1.472(5) ?
    C5 N1 . 1.351(5) ?
    C5 C6 . 1.464(5) ?
    C6 N2 . 1.351(5) ?
    C6 C10 . 1.397(5) ?
    C7 N2 . 1.337(5) ?
    C7 C8 . 1.389(6) ?
    C7 H7 . 0.9300 ?
    C8 C9 . 1.368(6) ?
    C8 H8 . 0.9300 ?
    C9 C10 . 1.391(6) ?
    C9 H9 . 0.9300 ?
    C10 C11 . 1.461(5) ?
    C11 N4 . 1.325(5) ?
    C11 C12 . 1.428(6) ?
    C12 N3 . 1.322(5) ?
    C13 N3 . 1.365(5) ?
    C13 C18 . 1.411(6) ?
    C13 C14 . 1.414(6) ?
    C14 C15 . 1.360(6) ?
    C14 H14 . 0.9300 ?
    C15 C16 . 1.395(7) ?
    C15 H15 . 0.9300 ?
    C16 C17 . 1.356(6) ?
    C16 H16 . 0.9300 ?
    C17 C18 . 1.408(6) ?
    C17 H17 . 0.9300 ?
    C18 N4 . 1.364(5) ?
    C19 O1 . 1.251(5) ?
    C19 O2 . 1.253(5) ?
    C19 C20 . 1.531(5) ?
    C20 C26 . 1.531(6) ?
    C20 C21 . 1.536(6) ?
    C20 H20 . 0.9800 ?
    C21 C22 . 1.521(5) ?
    C21 H21A . 0.9700 ?
    C21 H21B . 0.9700 ?
    C22 C23 . 1.523(6) ?
    C22 H22A . 0.9700 ?
    C22 H22B . 0.9700 ?
    C23 C24 . 1.520(5) ?
    C23 C25 . 1.529(6) ?
    C23 H23 . 0.9800 ?
    C24 O3 . 1.234(5) ?
    C24 O4 . 1.253(5) ?
    C25 C26 . 1.526(6) ?
    C25 H25A . 0.9700 ?
    C25 H25B . 0.9700 ?
    C26 H26A . 0.9700 ?
    C26 H26B . 0.9700 ?
    C27 O5 . 1.243(5) ?
    C27 O6 . 1.283(5) ?
    C27 C28 . 1.514(6) ?
    C28 C30 . 1.500(6) ?
    C28 C29 . 1.539(6) ?
    C28 H28 . 0.9800 ?
    C29 C30 2_775 1.533(6) ?
    C29 H29A . 0.9700 ?
    C29 H29B . 0.9700 ?
    C30 C29 2_775 1.533(6) ?
    C30 H30A . 0.9700 ?
    C30 H30B . 0.9700 ?
    N1 Mn1 . 2.356(3) ?
    N2 Mn1 . 2.303(3) ?
    O1 Mn2 . 2.102(3) ?
    O2 Mn1 . 2.107(3) ?
    O3 Mn2 1_655 2.165(3) ?
    O3 Mn1 1_655 2.495(4) ?
    O4 Mn1 1_655 2.200(3) ?
    O5 Mn1 . 2.312(3) ?
    O6 Mn2 . 2.218(3) ?
    O6 Mn1 . 2.314(3) ?
    Mn1 O4 1_455 2.200(3) ?
    Mn1 O3 1_455 2.495(4) ?
    Mn2 O1 2_765 2.102(3) ?
    Mn2 O3 2_865 2.165(3) ?
    Mn2 O3 1_455 2.165(3) ?
    Mn2 O6 2_765 2.218(3) ?
loop_
    _geom_angle_atom_site_label_1
    _geom_angle_atom_site_label_2
    _geom_angle_atom_site_label_3
    _geom_angle_site_symmetry_1
    _geom_angle_site_symmetry_3
    _geom_angle
    _geom_angle_publ_flag
    N1 C1 C2 . . 123.2(4) ?
    N1 C1 H1 . . 118.4 ?
    C2 C1 H1 . . 118.4 ?
    C3 C2 C1 . . 119.0(4) ?
    C3 C2 H2 . . 120.5 ?
    C1 C2 H2 . . 120.5 ?
    C2 C3 C4 . . 119.0(4) ?
    C2 C3 H3 . . 120.5 ?
    C4 C3 H3 . . 120.5 ?
    C5 C4 C3 . . 118.0(4) ?
    C5 C4 C12 . . 120.2(3) ?
    C3 C4 C12 . . 121.8(4) ?
    N1 C5 C4 . . 122.5(4) ?
    N1 C5 C6 . . 116.7(3) ?
    C4 C5 C6 . . 120.8(3) ?
    N2 C6 C10 . . 122.6(4) ?
    N2 C6 C5 . . 117.5(3) ?
    C10 C6 C5 . . 119.9(3) ?
    N2 C7 C8 . . 122.9(4) ?
    N2 C7 H7 . . 118.5 ?
    C8 C7 H7 . . 118.5 ?
    C9 C8 C7 . . 119.5(4) ?
    C9 C8 H8 . . 120.3 ?
    C7 C8 H8 . . 120.3 ?
    C8 C9 C10 . . 118.8(4) ?
    C8 C9 H9 . . 120.6 ?
    C10 C9 H9 . . 120.6 ?
    C9 C10 C6 . . 118.5(4) ?
    C9 C10 C11 . . 121.6(4) ?
    C6 C10 C11 . . 119.9(3) ?
    N4 C11 C12 . . 121.9(4) ?
    N4 C11 C10 . . 117.4(4) ?
    C12 C11 C10 . . 120.6(3) ?
    N3 C12 C11 . . 122.4(3) ?
    N3 C12 C4 . . 119.1(4) ?
    C11 C12 C4 . . 118.5(3) ?
    N3 C13 C18 . . 121.2(4) ?
    N3 C13 C14 . . 120.0(4) ?
    C18 C13 C14 . . 118.8(4) ?
    C15 C14 C13 . . 119.8(4) ?
    C15 C14 H14 . . 120.1 ?
    C13 C14 H14 . . 120.1 ?
    C14 C15 C16 . . 121.5(4) ?
    C14 C15 H15 . . 119.3 ?
    C16 C15 H15 . . 119.3 ?
    C17 C16 C15 . . 120.0(4) ?
    C17 C16 H16 . . 120.0 ?
    C15 C16 H16 . . 120.0 ?
    C16 C17 C18 . . 120.5(4) ?
    C16 C17 H17 . . 119.8 ?
    C18 C17 H17 . . 119.8 ?
    N4 C18 C17 . . 118.7(4) ?
    N4 C18 C13 . . 121.8(4) ?
    C17 C18 C13 . . 119.5(4) ?
    O1 C19 O2 . . 124.9(4) ?
    O1 C19 C20 . . 116.1(3) ?
    O2 C19 C20 . . 118.9(4) ?
    C19 C20 C26 . . 110.3(4) ?
    C19 C20 C21 . . 114.4(3) ?
    C26 C20 C21 . . 110.8(3) ?
    C19 C20 H20 . . 107.0 ?
    C26 C20 H20 . . 107.0 ?
    C21 C20 H20 . . 107.0 ?
    C22 C21 C20 . . 112.2(3) ?
    C22 C21 H21A . . 109.2 ?
    C20 C21 H21A . . 109.2 ?
    C22 C21 H21B . . 109.2 ?
    C20 C21 H21B . . 109.2 ?
    H21A C21 H21B . . 107.9 ?
    C21 C22 C23 . . 111.7(3) ?
    C21 C22 H22A . . 109.3 ?
    C23 C22 H22A . . 109.3 ?
    C21 C22 H22B . . 109.3 ?
    C23 C22 H22B . . 109.3 ?
    H22A C22 H22B . . 107.9 ?
    C24 C23 C22 . . 112.7(3) ?
    C24 C23 C25 . . 112.4(4) ?
    C22 C23 C25 . . 110.7(3) ?
    C24 C23 H23 . . 106.9 ?
    C22 C23 H23 . . 106.9 ?
    C25 C23 H23 . . 106.9 ?
    O3 C24 O4 . . 120.0(4) ?
    O3 C24 C23 . . 120.7(4) ?
    O4 C24 C23 . . 119.2(4) ?
    C26 C25 C23 . . 110.9(4) ?
    C26 C25 H25A . . 109.5 ?
    C23 C25 H25A . . 109.5 ?
    C26 C25 H25B . . 109.5 ?
    C23 C25 H25B . . 109.5 ?
    H25A C25 H25B . . 108.0 ?
    C25 C26 C20 . . 111.9(3) ?
    C25 C26 H26A . . 109.2 ?
    C20 C26 H26A . . 109.2 ?
    C25 C26 H26B . . 109.2 ?
    C20 C26 H26B . . 109.2 ?
    H26A C26 H26B . . 107.9 ?
    O5 C27 O6 . . 121.1(4) ?
    O5 C27 C28 . . 122.5(4) ?
    O6 C27 C28 . . 116.3(4) ?
    C30 C28 C27 . . 114.1(4) ?
    C30 C28 C29 . . 111.5(3) ?
    C27 C28 C29 . . 108.7(4) ?
    C30 C28 H28 . . 107.4 ?
    C27 C28 H28 . . 107.4 ?
    C29 C28 H28 . . 107.4 ?
    C30 C29 C28 2_775 . 110.7(4) ?
    C30 C29 H29A 2_775 . 109.5 ?
    C28 C29 H29A . . 109.5 ?
    C30 C29 H29B 2_775 . 109.5 ?
    C28 C29 H29B . . 109.5 ?
    H29A C29 H29B . . 108.1 ?
    C28 C30 C29 . 2_775 111.0(4) ?
    C28 C30 H30A . . 109.4 ?
    C29 C30 H30A 2_775 . 109.4 ?
    C28 C30 H30B . . 109.4 ?
    C29 C30 H30B 2_775 . 109.4 ?
    H30A C30 H30B . . 108.0 ?
    C1 N1 C5 . . 118.2(4) ?
    C1 N1 Mn1 . . 125.1(3) ?
    C5 N1 Mn1 . . 116.4(2) ?
    C7 N2 C6 . . 117.6(3) ?
    C7 N2 Mn1 . . 124.1(3) ?
    C6 N2 Mn1 . . 117.8(3) ?
    C12 N3 C13 . . 116.4(3) ?
    C11 N4 C18 . . 116.3(3) ?
    C19 O1 Mn2 . . 137.6(3) ?
    C19 O2 Mn1 . . 130.2(3) ?
    C24 O3 Mn2 . 1_655 158.1(3) ?
    C24 O3 Mn1 . 1_655 86.0(3) ?
    Mn2 O3 Mn1 1_655 1_655 93.87(12) ?
    C24 O4 Mn1 . 1_655 99.5(3) ?
    C27 O5 Mn1 . . 91.5(2) ?
    C27 O6 Mn2 . . 124.5(3) ?
    C27 O6 Mn1 . . 90.3(2) ?
    Mn2 O6 Mn1 . . 97.62(11) ?
    O2 Mn1 O4 . 1_455 95.86(12) ?
    O2 Mn1 N2 . . 120.52(12) ?
    O4 Mn1 N2 1_455 . 82.87(12) ?
    O2 Mn1 O5 . . 147.38(12) ?
    O4 Mn1 O5 1_455 . 108.96(13) ?
    N2 Mn1 O5 . . 84.24(12) ?
    O2 Mn1 O6 . . 91.43(11) ?
    O4 Mn1 O6 1_455 . 127.44(12) ?
    N2 Mn1 O6 . . 135.18(11) ?
    O5 Mn1 O6 . . 56.78(10) ?
    O2 Mn1 N1 . . 84.36(11) ?
    O4 Mn1 N1 1_455 . 148.93(13) ?
    N2 Mn1 N1 . . 70.66(12) ?
    O5 Mn1 N1 . . 84.83(12) ?
    O6 Mn1 N1 . . 83.54(12) ?
    O2 Mn1 O3 . 1_455 91.42(12) ?
    O4 Mn1 O3 1_455 1_455 54.17(12) ?
    N2 Mn1 O3 . 1_455 129.79(12) ?
    O5 Mn1 O3 . 1_455 86.59(12) ?
    O6 Mn1 O3 . 1_455 73.72(11) ?
    N1 Mn1 O3 . 1_455 156.77(12) ?
    O1 Mn2 O1 2_765 . 180.00(17) ?
    O1 Mn2 O3 2_765 2_865 89.57(15) ?
    O1 Mn2 O3 . 2_865 90.43(15) ?
    O1 Mn2 O3 2_765 1_455 90.43(15) ?
    O1 Mn2 O3 . 1_455 89.57(15) ?
    O3 Mn2 O3 2_865 1_455 180.0(2) ?
    O1 Mn2 O6 2_765 . 89.89(11) ?
    O1 Mn2 O6 . . 90.11(11) ?
    O3 Mn2 O6 2_865 . 97.56(12) ?
    O3 Mn2 O6 1_455 . 82.44(12) ?
    O1 Mn2 O6 2_765 2_765 90.11(11) ?
    O1 Mn2 O6 . 2_765 89.89(11) ?
    O3 Mn2 O6 2_865 2_765 82.44(12) ?
    O3 Mn2 O6 1_455 2_765 97.56(12) ?
    O6 Mn2 O6 . 2_765 180.00(11) ?
