# Supplementary material for: Poly[di-μ-cis-cyclo­hexane-1,4-dicarboxyl­ato-μ-trans-cyclo­hexane-1,4-dicarboxyl­ato-bis­[dipyrido[3,2-a:2′,3′-c]phenazine]trimanganese(II)]
Source: Acta Crystallogr Sect E Struct Rep Online. 2008 May 7;64(Pt 6):m781–2. doi: 10.1107/S1600536808012737 (PMC2961629; doi:10.1107/S1600536808012737)
Supplement: Supplementary file 2 [file e-64-0m781-Isup2.hkl]

#
# h,k,l, Fc-squared, Fo-squared, sigma(Fo-squared) and status flag
#
data_I
_shelx_title ' sad in P-1'
_shelx_refln_list_code          4
_shelx_F_calc_maximum      220.10
_exptl_crystal_F_000       637.00
_reflns_d_resolution_high  0.7704
 
loop_
 _symmetry_equiv_pos_as_xyz
 'x, y, z'
 '-x, -y, -z'
 
_cell_length_a     8.5730
_cell_length_b    10.6141
_cell_length_c    14.8459
_cell_angle_alpha  77.344
_cell_angle_beta   81.987
_cell_angle_gamma  82.670
 
_shelx_F_squared_multiplier     1.000
 
loop_
 _refln_index_h
 _refln_index_k
 _refln_index_l
 _refln_F_squared_calc
 _refln_F_squared_meas
 _refln_F_squared_sigma
 _refln_observed_status
   2   0   0      926.80      879.75     15.17 o
   3   0   0      750.26      696.99     21.63 o
   4   0   0     2937.20     2983.55     50.80 o
   5   0   0     2368.69       31.91      7.41 o
   6   0   0     1074.24     1114.77     28.68 o
   7   0   0      396.78      475.92     20.86 o
   8   0   0      141.32      165.42     36.64 o
   9   0   0       60.49       54.48     11.43 o
  10   0   0        9.37       33.56     41.17 o
 -10   1   0        1.11      -22.44     22.44 o
  -9   1   0       18.77       18.83      6.54 o
  -8   1   0       31.02       17.96      6.10 o
  -7   1   0       22.18       18.07      5.83 o
  -6   1   0      797.57      831.45     18.17 o
  -5   1   0     1721.17     1669.59     60.73 o
  -4   1   0      362.22      372.54     26.66 o
  -3   1   0        3.30        4.86      4.63 o
  -2   1   0       36.24       46.21      7.25 o
  -1   1   0     6342.30     5611.71    327.42 o
   2   1   0     3774.42     3476.00     59.36 o
   3   1   0      957.09      941.19     20.64 o
   4   1   0     2094.90     2046.26     31.58 o
   5   1   0     1257.43     1395.06     32.90 o
   6   1   0      494.58      547.55     13.95 o
   7   1   0      399.83      430.77     14.58 o
   8   1   0       72.20       71.60     14.91 o
   9   1   0       92.28       69.01     16.81 o
  10   1   0       41.29        7.62     19.97 o
 -10   2   0       35.17       42.82     24.50 o
  -9   2   0       51.13       36.50     18.07 o
  -8   2   0       32.59       29.72      7.72 o
  -7   2   0      335.20      302.52     12.41 o
  -6   2   0      365.13      361.38     31.66 o
  -5   2   0      347.62      291.25     13.86 o
  -4   2   0     1180.68     1226.30     17.58 o
  -3   2   0     2048.82     1906.72     30.62 o
  -2   2   0     1375.86     1401.75     20.18 o
  -1   2   0     8955.70     8783.96    112.00 o
   0   2   0        5.64       16.25      7.96 o
   1   2   0     9110.80     8429.30    162.14 o
   2   2   0     2647.72     2525.79     50.15 o
   3   2   0     1172.35     1144.30     22.40 o
   4   2   0     2172.12     2092.70     68.14 o
   5   2   0      238.09      211.90     17.17 o
   6   2   0      228.44      236.45     14.72 o
   7   2   0      573.24      627.55     41.76 o
   8   2   0      154.98      152.22     12.65 o
   9   2   0       83.89      101.25     26.92 o
  10   2   0       36.92       46.53     27.17 o
 -10   3   0       10.59       14.00     22.65 o
  -9   3   0        0.10        3.71     31.29 o
  -8   3   0       23.23       23.04      8.30 o
  -7   3   0      199.46      181.97     27.08 o
  -6   3   0      187.62      189.29      9.46 o
  -5   3   0      568.94      559.07     12.69 o
  -4   3   0     1809.33     1933.13     33.97 o
  -3   3   0     3704.30     3862.17     48.68 o
  -2   3   0     6882.47     6436.26     84.57 o
  -1   3   0      907.45      882.70     19.98 o
   0   3   0      535.05      518.66     21.92 o
   1   3   0      760.74      646.58     23.15 o
   2   3   0     1839.67     1624.27     32.72 o
   3   3   0     7410.12     7051.99    129.51 o
   4   3   0     3228.90     3274.82     64.54 o
   5   3   0      817.51      869.91     37.36 o
   6   3   0      436.87      446.47     16.88 o
   7   3   0      206.08      210.07     40.45 o
   8   3   0      529.02      621.94     36.13 o
   9   3   0       70.23      104.51     18.67 o
  10   3   0       77.44       86.83     33.37 o
 -10   4   0       12.26      -20.17     25.12 o
  -9   4   0        0.61      -40.97     40.97 o
  -8   4   0       89.24       62.70     23.80 o
  -7   4   0       25.40       34.10      7.62 o
  -6   4   0      324.30      292.23     24.24 o
  -5   4   0       96.58      132.88     24.58 o
  -4   4   0       26.63       22.00     11.80 o
  -3   4   0      157.54      146.41     11.95 o
  -2   4   0     9803.19     9722.74    166.51 o
  -1   4   0      451.17      339.56     12.65 o
   0   4   0      219.66      168.70     14.90 o
   1   4   0       52.89       33.52      9.14 o
   2   4   0     1061.40      867.43     27.65 o
   3   4   0     6466.27     6317.21    129.85 o
   4   4   0     2764.85     2546.09     55.98 o
   5   4   0     1062.79     1017.66     51.16 o
   6   4   0      431.49      414.28     18.38 o
   7   4   0       93.96      129.56     16.86 o
   8   4   0      456.47      578.71     37.69 o
   9   4   0      263.10      390.56     32.63 o
  10   4   0      263.45      361.48     42.65 o
  -9   5   0       10.91       28.00     41.17 o
  -8   5   0       88.93       56.02     21.25 o
  -7   5   0       45.00       49.50      7.23 o
  -6   5   0      159.88      154.29     23.12 o
  -5   5   0       20.51       17.29      9.21 o
  -4   5   0        0.95       -3.57      5.90 o
  -3   5   0      196.35      162.64     21.35 o
  -2   5   0     1525.84     1517.25     27.57 o
  -1   5   0      898.54      851.58     28.05 o
   0   5   0     1015.69      957.50     37.26 o
   1   5   0     2292.76     2322.54     46.45 o
   2   5   0     2964.02     2818.58     55.96 o
   3   5   0     1353.43     1347.73     38.88 o
   4   5   0     3075.92     2956.86     60.33 o
   5   5   0     1077.75     1176.16     38.22 o
   6   5   0      201.04      204.68     20.05 o
   7   5   0       65.03       83.79     17.42 o
   8   5   0      321.64      400.26     27.52 o
   9   5   0      108.91       93.29     23.78 o
  10   5   0       16.36       32.06     14.54 o
  -9   6   0        2.91       12.35     41.38 o
  -8   6   0       16.37       -1.80     25.94 o
  -7   6   0      100.89       90.71     10.94 o
  -6   6   0        7.83       39.42     12.58 o
  -5   6   0       51.54       58.30     10.72 o
  -4   6   0       11.87       12.84      9.59 o
  -3   6   0     1002.15      973.10     63.13 o
  -2   6   0      309.69      314.37     20.10 o
  -1   6   0     1143.81     1176.47     35.16 o
   0   6   0      837.42      707.08     22.19 o
   1   6   0     1211.95     1226.37     37.38 o
   2   6   0     3732.96     3612.77     74.14 o
   3   6   0     2047.28     1863.50     51.59 o
   4   6   0     1707.52     1654.95     90.79 o
   5   6   0     3082.34     2894.50     77.38 o
   6   6   0     1780.86     1781.90     47.48 o
   7   6   0      626.17      670.07     42.51 o
   8   6   0       31.36       59.14     18.78 o
   9   6   0      129.88      137.30     36.75 o
  10   6   0      205.77      156.28     36.20 o
  -8   7   0        0.03        7.29     21.23 o
  -7   7   0       28.57        3.70     10.52 o
  -6   7   0        0.83      -12.59     17.70 o
  -5   7   0       18.53       21.98     10.80 o
  -4   7   0       34.67       35.59     10.25 o
  -3   7   0      109.36      117.45     12.35 o
  -2   7   0       55.02       64.21     16.47 o
  -1   7   0      163.25      174.25     12.18 o
   0   7   0     1831.56     1805.28     50.34 o
   1   7   0     5174.28     5125.66    120.35 o
   2   7   0     1191.98     1183.93     55.56 o
   3   7   0      162.06      144.13     20.98 o
   4   7   0     1065.28     1064.52     42.75 o
   5   7   0     2496.13     2323.80     71.48 o
   6   7   0     1833.04     1908.13     62.53 o
   7   7   0       75.00       90.15     21.70 o
   8   7   0       36.32        7.82     17.81 o
   9   7   0      185.44      115.08     39.32 o
  -8   8   0       21.62       27.38     28.41 o
  -7   8   0       20.18       67.52     28.82 o
  -6   8   0       39.52       18.64     10.89 o
  -5   8   0        5.76        7.88      9.33 o
  -4   8   0      511.00      541.83     55.85 o
  -3   8   0      968.21      888.60     27.26 o
  -2   8   0      835.63      813.63     29.99 o
  -1   8   0      629.49      641.67     24.24 o
   0   8   0      606.31      590.73     26.13 o
   1   8   0      642.34      636.93     28.02 o
   2   8   0      201.51      191.04     28.92 o
   3   8   0      202.23      225.41     36.50 o
   4   8   0      711.09      700.53     39.05 o
   5   8   0      683.01      669.61     41.58 o
   6   8   0      931.50      937.99     46.45 o
   7   8   0      264.82      227.33     28.68 o
   8   8   0       27.71        6.80     18.66 o
   9   8   0      135.40      107.63     22.75 o
  -7   9   0        4.84       27.38     27.79 o
  -6   9   0        4.89        4.20      7.84 o
  -5   9   0      121.77       64.68     35.07 o
  -4   9   0      244.82      209.94     20.07 o
  -3   9   0       17.28        9.44     15.37 o
  -2   9   0        3.39        8.55     10.37 o
  -1   9   0      199.93      233.79     29.48 o
   0   9   0      495.42      524.89     34.09 o
   1   9   0      471.10      439.47     26.41 o
   2   9   0      995.74      953.95     88.62 o
   3   9   0      647.08      733.18     41.86 o
   4   9   0      172.63      167.66     36.53 o
   5   9   0      339.51      311.97     27.44 o
   6   9   0      290.70      279.40     36.34 o
   7   9   0      265.67      242.98     26.74 o
   8   9   0      504.54      549.45     47.35 o
  -6  10   0        1.07       -1.55     22.01 o
  -5  10   0        0.12       -9.87     16.25 o
  -4  10   0        0.69       -8.21     12.80 o
  -3  10   0       10.15        6.40     11.38 o
  -2  10   0       26.53       34.14     13.30 o
  -1  10   0       37.44       27.13     15.46 o
   0  10   0       13.30       39.82     13.07 o
   1  10   0        7.10       -3.72     16.52 o
   2  10   0       69.11       50.63     17.90 o
   3  10   0      728.62      762.67     45.23 o
   4  10   0      228.23      218.71     38.19 o
   5  10   0      178.97      201.64     26.49 o
   6  10   0      184.76      175.51     27.38 o
   7  10   0       29.98       11.41     24.09 o
   8  10   0      336.18      375.90     49.20 o
  -5  11   0        9.67        6.24     14.28 o
  -4  11   0        6.44      -11.19     16.42 o
  -3  11   0       16.73       25.81     12.03 o
  -2  11   0       53.97       50.29     15.93 o
  -1  11   0       67.04       87.45     15.56 o
   0  11   0        3.30       -5.72     15.82 o
   1  11   0        7.70       16.72     16.01 o
   2  11   0       79.48       41.38     32.61 o
   3  11   0      269.10      234.60     28.09 o
   4  11   0      333.86      359.25     44.26 o
   5  11   0      112.06       81.50     47.97 o
   6  11   0       54.06       67.87     23.80 o
   7  11   0      205.34      254.12     63.10 o
  -3  12   0        2.93       26.84     28.00 o
  -2  12   0       39.25       41.88     17.07 o
  -1  12   0       39.43       65.15     18.71 o
   0  12   0        5.60        6.26     15.15 o
   1  12   0        6.28      -17.71     17.71 o
   2  12   0       98.68       91.21     23.65 o
   3  12   0       68.30      118.50     48.79 o
   4  12   0      171.04      123.64     27.73 o
   5  12   0      228.09      180.26     38.23 o
  -1  13   0       28.27        6.85     19.45 o
   0  13   0       26.51       20.47     21.83 o
   1  13   0       54.59       23.56     22.77 o
   2  13   0       50.78       59.31     20.22 o
   3  13   0       48.27       71.44     28.62 o
  -3 -13   1       76.73       71.27     29.13 o
  -2 -13   1       90.47       31.76     40.19 o
  -1 -13   1      118.42       78.15     24.34 o
   0 -13   1       92.81      116.78     21.69 o
   1 -13   1      103.64      135.91     48.39 o
  -5 -12   1      136.40      120.02     35.59 o
  -4 -12   1       87.20      112.41     34.15 o
  -3 -12   1      127.73      254.94     99.64 o
  -2 -12   1      303.35      304.77     51.26 o
  -1 -12   1      119.49      120.95     23.70 o
   0 -12   1       51.99      113.30     40.83 o
   1 -12   1       71.68       90.15     29.06 o
   2 -12   1      232.73      236.24     35.44 o
   3 -12   1       60.70       57.41     26.65 o
  -6 -11   1       60.50       99.15     26.12 o
  -5 -11   1      293.68      304.39     37.57 o
  -4 -11   1      269.76      263.46     52.50 o
  -3 -11   1       87.99      100.49     28.70 o
  -2 -11   1      424.78      413.91     76.48 o
  -1 -11   1      127.68      115.23     27.24 o
   0 -11   1       79.99      106.39     17.52 o
   1 -11   1       85.48       88.07     21.54 o
   2 -11   1      223.05      232.14     28.02 o
   3 -11   1      114.31      118.11     16.20 o
   4 -11   1      258.96      262.83     37.01 o
   5 -11   1      199.89      127.81     24.07 o
  -7 -10   1       38.83       52.52     47.86 o
  -6 -10   1        3.89       -7.87     29.90 o
  -5 -10   1      130.17      180.20     31.30 o
  -4 -10   1      263.48      261.61     27.58 o
  -3 -10   1      482.88      409.24     31.22 o
  -2 -10   1      184.59      209.25     37.47 o
  -1 -10   1      203.28      229.65     28.71 o
   0 -10   1      237.98      231.63     26.88 o
   1 -10   1      362.20      381.06     24.47 o
   2 -10   1      159.92      198.13     23.37 o
   3 -10   1      384.17      443.76     26.95 o
   4 -10   1      446.32      424.38     45.97 o
   5 -10   1      156.42      132.42     21.49 o
   6 -10   1       54.24       30.42     16.60 o
  -8  -9   1      281.93      286.95     63.72 o
  -7  -9   1        1.39       18.62     34.59 o
  -6  -9   1        0.35      -21.37     21.37 o
  -5  -9   1       55.67       62.27     23.57 o
  -4  -9   1      223.54      233.06     29.36 o
  -3  -9   1     1566.37     1497.64     50.02 o
  -2  -9   1      341.40      307.21     30.26 o
  -1  -9   1      987.54      946.03     45.41 o
   0  -9   1     1563.92     1514.11     59.70 o
   1  -9   1      975.69      990.24     32.27 o
   2  -9   1      367.78      449.76     22.84 o
   3  -9   1      467.84      517.46     42.34 o
   4  -9   1      222.41      246.97     44.77 o
   5  -9   1      206.48      244.99     34.16 o
   6  -9   1      178.59      215.04     79.17 o
   7  -9   1       22.44       45.08     49.82 o
  -9  -8   1        1.14        4.91     15.96 o
  -8  -8   1       57.16       15.11     27.92 o
  -7  -8   1        6.44       18.28     26.95 o
  -6  -8   1        3.83        6.74     24.43 o
  -5  -8   1       30.29       50.73     28.50 o
  -4  -8   1      970.24     1009.03     46.75 o
  -3  -8   1      883.31      824.16     61.55 o
  -2  -8   1     1232.22     1176.51     40.81 o
  -1  -8   1     1591.81     1640.68     62.07 o
   0  -8   1     1029.94     1038.17     56.15 o
   1  -8   1      729.11      791.87     49.76 o
   2  -8   1      939.35      948.25     30.28 o
   3  -8   1      646.07      657.75     52.06 o
   4  -8   1      638.00      606.20     22.82 o
   5  -8   1      526.93      486.71     39.32 o
   6  -8   1      158.16      166.86     14.72 o
   7  -8   1       21.39       34.49     17.29 o
   8  -8   1      142.04       80.90     33.14 o
  -9  -7   1        1.93       -3.25     18.53 o
  -8  -7   1        0.02        9.98     14.06 o
  -7  -7   1      154.60      146.80     19.66 o
  -6  -7   1      280.05      254.15     22.01 o
  -5  -7   1     2497.17     2611.25     77.59 o
  -4  -7   1      142.38      150.20     22.76 o
  -3  -7   1      228.00      215.90     23.97 o
  -2  -7   1      589.10      578.34     56.30 o
  -1  -7   1      632.29      600.00     31.64 o
   0  -7   1      689.87      709.99     31.67 o
   1  -7   1      229.95      263.26     14.64 o
   2  -7   1      157.77      179.67     17.25 o
   3  -7   1      134.17      149.05     12.76 o
   4  -7   1      411.62      465.31     18.52 o
   5  -7   1      403.99      428.31     45.73 o
   6  -7   1      334.78      335.70     34.79 o
   7  -7   1       64.07       68.04     18.34 o
   8  -7   1       92.32       54.97     28.62 o
 -10  -6   1       17.22       15.18     22.23 o
  -9  -6   1       65.66       57.18     20.42 o
  -8  -6   1       28.57       15.01     22.39 o
  -7  -6   1        0.21      -15.02     15.02 o
  -6  -6   1       41.18       21.69     12.56 o
  -5  -6   1     1272.75     1287.79     45.33 o
  -4  -6   1     1447.00     1257.45     56.65 o
  -3  -6   1      578.71      597.71     36.23 o
  -2  -6   1      828.35      779.82     26.38 o
  -1  -6   1     1592.13     1475.25     37.03 o
   0  -6   1     1833.57     1757.08     40.10 o
   1  -6   1      522.25      502.22     20.50 o
   2  -6   1      230.61      242.82     16.43 o
   3  -6   1      628.25      670.35     22.42 o
   4  -6   1      249.15      278.47     26.09 o
   5  -6   1      285.36      269.26     18.54 o
   6  -6   1      119.14      165.14     44.02 o
   7  -6   1      452.04      611.99     59.38 o
   8  -6   1      108.65       72.69     11.17 o
   9  -6   1       98.52      143.90     36.03 o
 -10  -5   1      123.16      166.47     25.32 o
  -9  -5   1       16.05       -3.43     19.63 o
  -8  -5   1        5.04       -8.44     12.25 o
  -7  -5   1      148.55      183.66     16.19 o
  -6  -5   1      162.68      134.90     18.77 o
  -5  -5   1     2107.31     2031.03     47.22 o
  -4  -5   1       22.74       23.55     10.39 o
  -3  -5   1      186.68      199.11     24.37 o
  -2  -5   1      300.70      308.78     16.43 o
  -1  -5   1      869.65      823.71     29.16 o
   0  -5   1     4212.87     4186.20     89.78 o
   1  -5   1     3543.05     3521.76     64.59 o
   2  -5   1      879.58      800.74     19.66 o
   3  -5   1      960.29      962.67     22.67 o
   4  -5   1      261.36      259.22     32.70 o
   5  -5   1      155.88      160.91     16.26 o
   6  -5   1       73.20       94.13     14.42 o
   7  -5   1      669.86      621.24     52.91 o
   8  -5   1      323.87      319.30     33.87 o
   9  -5   1      141.01      172.72     32.32 o
 -10  -4   1        0.80       -0.90     16.30 o
  -9  -4   1        8.82       13.03     13.84 o
  -8  -4   1      122.26      105.29     16.68 o
  -7  -4   1      274.32      305.87     28.21 o
  -6  -4   1      432.67      450.83     19.09 o
  -5  -4   1      646.76      675.11     25.81 o
  -4  -4   1      465.62      468.82     20.68 o
  -3  -4   1       85.18      120.09     29.75 o
  -2  -4   1      332.86      355.32     22.65 o
  -1  -4   1      124.30      159.92     15.40 o
   0  -4   1       68.75       32.84      9.45 o
   1  -4   1     3952.02     3773.91     67.62 o
   2  -4   1     6125.60     6139.24     97.27 o
   3  -4   1     1270.30     1288.23     37.02 o
   4  -4   1     1115.04     1089.39     18.45 o
   5  -4   1       33.58       24.11     10.23 o
   6  -4   1      322.04      309.01     24.72 o
   7  -4   1      386.32      404.57     40.11 o
   8  -4   1      455.52      318.46     72.16 o
   9  -4   1      130.57      130.72     28.62 o
  10  -4   1      108.99       91.61     29.44 o
 -10  -3   1        2.58        3.80     10.67 o
  -9  -3   1        2.00       16.40     13.81 o
  -8  -3   1       10.81       12.94      9.30 o
  -7  -3   1      162.94      238.14     23.34 o
  -6  -3   1      440.71      427.43     41.07 o
  -5  -3   1      116.49      104.56     16.84 o
  -4  -3   1      565.80      591.00     19.86 o
  -3  -3   1     1085.64     1088.01     23.77 o
  -2  -3   1        6.96        5.42      7.62 o
  -1  -3   1      779.02      765.34     26.09 o
   0  -3   1      147.96      127.77     12.15 o
   1  -3   1     3676.56     3649.19     56.73 o
   2  -3   1     8365.19     8599.07    136.03 o
   3  -3   1     4086.73     4052.67     67.75 o
   4  -3   1     1124.23     1109.98     24.84 o
   5  -3   1       80.52       78.25      7.56 o
   6  -3   1      722.89      801.05     37.62 o
   7  -3   1      392.34      386.62     30.96 o
   8  -3   1      387.14      339.54     34.56 o
   9  -3   1      377.96      288.99     13.37 o
  10  -3   1      237.38      380.03     64.44 o
 -10  -2   1       11.21       11.51     16.30 o
  -9  -2   1        6.83       35.62     12.25 o
  -8  -2   1       54.86       63.90     15.23 o
  -7  -2   1        1.25       -0.21      6.62 o
  -6  -2   1       65.50       76.29     10.53 o
  -5  -2   1      400.32      420.41     38.50 o
  -4  -2   1      224.17      284.30     10.61 o
  -3  -2   1     1288.35     1295.03     24.08 o
  -2  -2   1     5097.78     4948.57    104.74 o
  -1  -2   1      908.78      790.93     21.28 o
   0  -2   1      873.39      749.49     25.06 o
   1  -2   1    30060.66    32366.09    745.74 o
   2  -2   1     4718.07     4848.70     56.52 o
   3  -2   1     2519.93     2486.29     36.60 o
   4  -2   1     1590.54     1625.24     26.39 o
   5  -2   1     4370.00     4597.50     67.66 o
   6  -2   1     1958.49     2123.11     43.52 o
   7  -2   1      687.20      690.86     20.14 o
   8  -2   1      128.07      119.13     17.02 o
   9  -2   1        7.37        5.66     10.51 o
  10  -2   1      153.22      157.90     29.64 o
 -10  -1   1       40.73       32.33     11.10 o
  -9  -1   1       40.21       89.55     14.20 o
  -8  -1   1       32.13       22.47     11.35 o
  -7  -1   1      180.74      231.55     14.52 o
  -6  -1   1      266.14      263.13     10.75 o
  -5  -1   1      183.44      161.27     14.51 o
  -4  -1   1      180.91      180.96     16.47 o
  -3  -1   1      388.44      399.12     10.33 o
  -2  -1   1     2546.80     2340.91     40.71 o
  -1  -1   1     9448.76     9101.13    161.73 o
   1  -1   1     1399.76     1303.14     25.05 o
   2  -1   1       96.78       70.31      7.74 o
   3  -1   1     2999.78     2853.20     42.42 o
   4  -1   1     1945.50     1970.37     23.91 o
   5  -1   1     2049.09     2212.87     34.28 o
   6  -1   1      547.61      591.94     16.75 o
   7  -1   1      272.13      269.71     10.96 o
   8  -1   1       59.49       67.25      8.50 o
   9  -1   1      104.08      129.98     30.83 o
  10  -1   1      191.89      221.72     30.88 o
 -10   0   1       95.31      111.58     31.50 o
  -9   0   1      108.69      125.01     16.17 o
  -8   0   1        5.34       16.21     11.08 o
  -7   0   1       60.38       64.17     26.56 o
  -6   0   1      129.55      130.10     10.70 o
  -5   0   1      285.86      385.43     11.48 o
  -4   0   1     2477.35     2658.29     35.68 o
  -3   0   1      339.72      356.06      8.96 o
  -2   0   1      324.18      339.43     10.98 o
   2   0   1     9850.26     9158.97    164.18 o
   3   0   1      236.39      220.85     11.19 o
   4   0   1      640.77      559.54     30.26 o
   5   0   1     3422.15     3647.42     90.68 o
   6   0   1     2134.44     2252.50     62.38 o
   7   0   1      363.89      406.09     37.47 o
   8   0   1       96.30      109.69     19.04 o
   9   0   1      364.36      395.53     17.06 o
  10   0   1       41.85       30.04     11.75 o
  11   0   1      110.06       83.38     27.38 o
 -10   1   1       15.52      -15.03     23.88 o
  -9   1   1      225.31      202.65     36.18 o
  -8   1   1      120.36      118.97     11.69 o
  -7   1   1      287.27      321.62     12.00 o
  -6   1   1        5.07        4.71      3.93 o
  -5   1   1       94.15       97.63     15.03 o
  -4   1   1     1827.28     1884.12     82.86 o
  -3   1   1      192.06      171.54      8.02 o
  -2   1   1        1.12       -2.00      5.18 o
  -1   1   1     1209.99     1097.71     42.16 o
   2   1   1      602.26      463.20     23.45 o
   3   1   1      313.58      290.15     10.91 o
   4   1   1     1084.57     1029.55     22.59 o
   5   1   1     1989.72     2035.07     31.05 o
   6   1   1     1286.13     1388.45     25.94 o
   7   1   1       52.73       43.85      9.34 o
   8   1   1      126.37      153.00     21.31 o
   9   1   1      368.44      476.51     24.50 o
  10   1   1      135.16      201.99     16.87 o
  11   1   1      183.49      138.55     30.88 o
 -10   2   1      107.47      101.29     30.67 o
  -9   2   1      109.97      114.67     27.38 o
  -8   2   1        4.60        0.84      9.12 o
  -7   2   1       13.87        8.36      5.16 o
  -6   2   1        4.25       -2.33      4.44 o
  -5   2   1      844.98      932.21     28.35 o
  -4   2   1      758.15      793.29     11.23 o
  -3   2   1     1579.73     1513.78     37.13 o
  -2   2   1     2174.82     2186.58     25.45 o
  -1   2   1      312.68      314.71     13.89 o
   0   2   1       48.95       47.40      6.40 o
   1   2   1     3597.91     3312.79     53.37 o
   2   2   1       25.85       30.05     10.53 o
   3   2   1      962.38     1063.51     26.21 o
   4   2   1       63.25       73.03     14.19 o
   5   2   1     1345.71     1283.53     29.63 o
   6   2   1      728.99      753.56     23.51 o
   7   2   1       90.08      110.04      9.51 o
   8   2   1      561.99      623.76     20.55 o
   9   2   1      111.55      131.23     24.29 o
  10   2   1      184.35      213.26     27.79 o
  11   2   1      134.81      145.55     31.70 o
 -10   3   1        3.81      -13.38     23.88 o
  -9   3   1       35.28       35.61     23.47 o
  -8   3   1       44.00       23.91     13.39 o
  -7   3   1       95.91       95.11     11.35 o
  -6   3   1       95.49       88.82      8.52 o
  -5   3   1      315.97      316.45     25.69 o
  -4   3   1      307.11      307.21      9.97 o
  -3   3   1      121.45      123.31     11.23 o
  -2   3   1      723.16      792.71     26.15 o
  -1   3   1     1453.70     1381.27     26.30 o
   0   3   1        3.38       -5.78      8.87 o
   1   3   1        2.63       11.75     10.12 o
   2   3   1     2180.91     2127.15     40.08 o
   3   3   1       11.23        5.45     12.51 o
   4   3   1      402.64      441.75     25.12 o
   5   3   1      999.54      988.07     32.22 o
   6   3   1      388.79      434.61     20.70 o
   7   3   1      544.27      633.13     26.16 o
   8   3   1      487.65      618.72     26.33 o
   9   3   1      166.14      225.21     20.57 o
  10   3   1       77.18       94.42     16.47 o
  11   3   1        2.21       -0.27     12.44 o
 -10   4   1        0.87       12.56     25.53 o
  -9   4   1        5.20       29.23     24.29 o
  -8   4   1       76.46       77.41     25.12 o
  -7   4   1      127.73       90.13     15.34 o
  -6   4   1       11.01       12.25      4.98 o
  -5   4   1        6.24        6.38      3.75 o
  -4   4   1      247.69      251.84     17.99 o
  -3   4   1      800.01      824.94     15.44 o
  -2   4   1      163.15      184.02     12.22 o
  -1   4   1      167.88      196.63     21.73 o
   0   4   1      457.89      421.80     18.31 o
   1   4   1      294.15      220.51     15.39 o
   2   4   1      165.74      158.69     14.47 o
   3   4   1     2246.80     2302.69     51.39 o
   4   4   1      708.27      693.77     62.89 o
   5   4   1        1.56        9.76     10.27 o
   6   4   1      138.21      162.65     29.44 o
   7   4   1     1721.26     1838.88     61.45 o
   8   4   1      405.43      499.23     36.75 o
   9   4   1      175.26      162.78     39.58 o
  10   4   1       55.15       35.37     19.95 o
  -9   5   1       18.08       -0.41     20.79 o
  -8   5   1       57.64       83.17     27.38 o
  -7   5   1      156.12      101.57     21.91 o
  -6   5   1        4.01       -7.20      9.09 o
  -5   5   1      110.69      111.99     14.02 o
  -4   5   1       97.02       90.29      6.81 o
  -3   5   1      305.80      351.33     10.76 o
  -2   5   1      453.23      463.52     29.77 o
  -1   5   1       16.24       22.65      8.23 o
   0   5   1      147.88      157.29     26.35 o
   1   5   1       88.67      118.16     20.38 o
   2   5   1      660.98      642.96     33.51 o
   3   5   1     4433.36     4369.87     84.00 o
   4   5   1     1197.38     1186.30     35.91 o
   5   5   1      862.29      808.06     31.09 o
   6   5   1     4569.29     4486.03    177.56 o
   7   5   1     1854.34     1904.89     56.92 o
   8   5   1      113.05      161.88     21.07 o
   9   5   1      364.16      480.04    110.55 o
  10   5   1      239.67      355.80     24.03 o
  -9   6   1       13.43       26.97     26.97 o
  -8   6   1      109.57      115.08     30.67 o
  -7   6   1      120.10       88.99     19.25 o
  -6   6   1       44.92       27.98     12.27 o
  -5   6   1      202.40      195.54     10.49 o
  -4   6   1      566.28      594.36     27.00 o
  -3   6   1        0.82       -3.18     12.06 o
  -2   6   1      141.52      150.67     24.79 o
  -1   6   1      368.53      383.27     18.89 o
   0   6   1        0.44       -2.49      7.67 o
   1   6   1     1424.12     1400.46     49.67 o
   2   6   1      598.66      664.74     36.71 o
   3   6   1       55.39       51.67     14.74 o
   4   6   1      997.09     1045.48     50.00 o
   5   6   1      659.15      586.56     30.74 o
   6   6   1      149.06      124.74     20.20 o
   7   6   1        0.86        9.28     27.79 o
   8   6   1       93.57       69.46     39.53 o
   9   6   1       30.26       26.93     18.01 o
  10   6   1      221.54      246.49    113.23 o
  -8   7   1       48.98       72.97     27.28 o
  -7   7   1       15.42       14.53      6.94 o
  -6   7   1       16.53       46.78     12.48 o
  -5   7   1      146.89      101.16     23.68 o
  -4   7   1      147.53      143.99     27.44 o
  -3   7   1      125.15      136.68     10.85 o
  -2   7   1        0.18        1.62      9.72 o
  -1   7   1      206.89      193.13     13.05 o
   0   7   1      128.76      150.91     13.27 o
   1   7   1     1111.55     1110.97     37.79 o
   2   7   1       93.16       92.17     17.52 o
   3   7   1        0.19        9.22     11.34 o
   4   7   1      145.88      147.43     17.38 o
   5   7   1       23.68       27.58     19.97 o
   6   7   1      154.23      116.63     17.53 o
   7   7   1      130.77      102.11     18.03 o
   8   7   1       60.29       46.08     16.64 o
   9   7   1        9.59       11.93     18.48 o
  10   7   1      190.62      221.24     87.18 o
  -8   8   1       17.09       19.35     49.41 o
  -7   8   1       65.80       85.02     52.50 o
  -6   8   1       62.85       76.52     59.91 o
  -5   8   1       67.47       39.07      9.46 o
  -4   8   1      162.80      174.37     11.05 o
  -3   8   1      293.46      307.17     23.49 o
  -2   8   1       48.12       61.02     10.18 o
  -1   8   1      302.57      329.77     20.71 o
   0   8   1       47.30       47.61     10.78 o
   1   8   1      143.96      152.12     16.80 o
   2   8   1       15.31       27.66     16.90 o
   3   8   1       18.53       31.78     17.33 o
   4   8   1       45.79       38.48     15.42 o
   5   8   1       40.00       44.27     16.00 o
   6   8   1       19.17       31.24     15.83 o
   7   8   1      135.23      224.47     73.39 o
   8   8   1        4.58      -15.91     41.58 o
   9   8   1       73.65       51.79     24.13 o
  -7   9   1       16.93        2.06     24.09 o
  -6   9   1        3.22        6.74      7.87 o
  -5   9   1       21.98       28.28     13.39 o
  -4   9   1      103.49       74.36     24.93 o
  -3   9   1      217.74      205.31     30.10 o
  -2   9   1      107.83      185.76     35.29 o
  -1   9   1       40.58       43.55     11.43 o
   0   9   1       47.51       31.84     17.03 o
   1   9   1      233.10      208.49     60.52 o
   2   9   1       30.25       16.09     30.26 o
   3   9   1       49.68       34.80     15.86 o
   4   9   1       10.77       10.03     14.84 o
   5   9   1        3.01       28.47     26.45 o
   6   9   1        1.49      -11.38     26.90 o
   7   9   1       91.41      106.71     37.29 o
   8   9   1       84.93       55.17     34.88 o
   9   9   1      213.70      171.38     46.51 o
  -6  10   1       24.39      -22.85     28.62 o
  -5  10   1        7.72       14.17     10.53 o
  -4  10   1       16.91        4.26      9.41 o
  -3  10   1        9.41       21.66     11.08 o
  -2  10   1       30.65       20.89     17.06 o
  -1  10   1      241.31      255.74     21.75 o
   0  10   1       95.08       97.80     14.34 o
   1  10   1      208.21      149.71     45.07 o
   2  10   1      104.05       71.29     22.43 o
   3  10   1       13.88       21.77     20.01 o
   4  10   1        1.61       20.67     20.84 o
   5  10   1        0.41       22.81     17.96 o
   6  10   1        0.10       -3.50     20.82 o
   7  10   1       15.20       53.06     26.34 o
   8  10   1      163.96      162.52     28.25 o
  -5  11   1        0.25       -6.51     12.70 o
  -4  11   1        3.95       -0.50      9.91 o
  -3  11   1       11.00       18.62     21.97 o
  -2  11   1       61.93       48.75     14.42 o
  -1  11   1       85.55      104.13     17.84 o
   0  11   1        0.12       -3.12     13.08 o
   1  11   1       10.29        9.18     14.53 o
   2  11   1       25.13       37.35     42.72 o
   3  11   1       15.56       12.98     29.55 o
   4  11   1       34.56       21.53     19.07 o
   5  11   1        9.26      -13.05     24.91 o
   6  11   1        0.74        2.58     30.61 o
   7  11   1        0.46        6.76     33.89 o
  -4  12   1        4.85       28.75     21.44 o
  -3  12   1       11.23       -0.35     18.96 o
  -2  12   1       15.99      -16.01     21.56 o
  -1  12   1        1.55       10.02     16.40 o
   0  12   1       45.26       23.75     19.23 o
   1  12   1        9.89       -4.05     23.23 o
   2  12   1       21.64       18.08     20.80 o
   3  12   1        9.49       43.94     26.76 o
   4  12   1       20.68       21.53     35.50 o
   5  12   1        2.63        9.02     24.55 o
   6  12   1       22.34       45.08     34.69 o
  -1  13   1        4.14       13.79     22.22 o
   0  13   1        0.53       12.75     17.34 o
   1  13   1        1.06       13.16     18.16 o
   2  13   1       39.38       31.68     18.10 o
   3  13   1       96.33       70.08     25.91 o
   4  13   1       11.25      -20.06     23.29 o
  -1 -13   2       10.01        1.93     19.73 o
  -5 -12   2       37.97       -0.39     28.72 o
  -4 -12   2       36.57       44.77     29.18 o
  -3 -12   2        0.75       33.73     27.59 o
  -2 -12   2        3.49       34.47     26.39 o
  -1 -12   2       21.33       20.70     19.19 o
   0 -12   2       28.75       14.47     17.20 o
   1 -12   2       19.07        0.29     18.20 o
   2 -12   2        2.37       18.38     19.39 o
   3 -12   2       46.00       39.07     25.61 o
  -6 -11   2        0.16       11.00     44.57 o
  -5 -11   2       16.88      -14.16     24.26 o
  -4 -11   2       65.68       56.82     22.42 o
  -3 -11   2       25.30       40.57     25.03 o
  -2 -11   2       38.77        0.43     20.25 o
  -1 -11   2       28.08       34.30     32.63 o
   0 -11   2      116.39      111.10     25.05 o
   1 -11   2       14.75       16.70     15.25 o
   2 -11   2      153.37      143.32     20.83 o
   3 -11   2       38.62       33.98     23.76 o
   4 -11   2       83.31       80.39     23.12 o
   5 -11   2       13.76       93.13     37.09 o
  -7 -10   2        5.04        8.93     19.97 o
  -6 -10   2        6.30       22.19     19.42 o
  -5 -10   2      206.58      183.83     31.88 o
  -4 -10   2      128.63      132.04     40.64 o
  -3 -10   2       53.79       56.49     42.51 o
  -2 -10   2       15.07       35.36     22.11 o
  -1 -10   2       43.91       40.98     21.97 o
   0 -10   2      112.26       82.42     32.48 o
   1 -10   2       95.68       80.17     20.15 o
   2 -10   2      301.19      310.96     20.65 o
   3 -10   2       74.24       66.51     19.07 o
   4 -10   2        1.28       -6.96     13.17 o
   5 -10   2        0.51        3.25     17.73 o
   6 -10   2       15.52        3.42     12.91 o
  -8  -9   2       26.48       11.21     17.90 o
  -7  -9   2       12.21       18.33     21.57 o
  -6  -9   2        0.25      -17.66     17.66 o
  -5  -9   2      280.05      236.53     26.10 o
  -4  -9   2      580.76      629.54     34.86 o
  -3  -9   2       10.23       23.62     28.13 o
  -2  -9   2       23.71       37.15     25.84 o
  -1  -9   2        1.55        4.33     17.19 o
   0  -9   2      197.39      191.26     39.32 o
   1  -9   2       89.53       63.96     15.27 o
   2  -9   2      168.75      207.33     18.78 o
   3  -9   2      424.06      446.52     23.75 o
   4  -9   2      258.58      227.46     32.66 o
   5  -9   2       99.79       82.49     16.31 o
   6  -9   2       83.02       94.01     22.05 o
   7  -9   2       25.08       19.93     22.23 o
  -9  -8   2       45.69       18.61     29.81 o
  -8  -8   2        1.77       16.85     19.59 o
  -7  -8   2       50.40       50.78     18.03 o
  -6  -8   2      581.80      548.23     31.93 o
  -5  -8   2      293.68      313.16     31.70 o
  -4  -8   2        8.98       -0.79     12.50 o
  -3  -8   2      368.28      386.42     26.52 o
  -2  -8   2        0.06       -9.31     21.51 o
  -1  -8   2      373.21      412.67     43.70 o
   0  -8   2      199.55      210.95     34.27 o
   1  -8   2      130.10      185.36     17.43 o
   2  -8   2      283.85      309.07     22.60 o
   3  -8   2      329.22      347.53     19.68 o
   4  -8   2      145.29      164.23     17.53 o
   5  -8   2       85.49       83.08     17.45 o
   6  -8   2       24.81       35.76     16.80 o
   7  -8   2        7.23        3.78     12.77 o
   8  -8   2       16.58      -20.17     43.23 o
  -9  -7   2       37.39       30.45     21.01 o
  -8  -7   2       43.27       50.12     21.00 o
  -7  -7   2        2.58       -9.04     13.66 o
  -6  -7   2        0.20        0.96     11.93 o
  -5  -7   2       42.85       24.15     14.02 o
  -4  -7   2       96.66       82.97     16.19 o
  -3  -7   2        9.42        5.49     12.22 o
  -2  -7   2      532.49      566.27     45.29 o
  -1  -7   2        2.19       18.37     12.65 o
   0  -7   2       76.83       60.50     13.97 o
   1  -7   2      149.95      153.75     34.54 o
   2  -7   2        3.43        3.77      9.45 o
   3  -7   2       24.56       45.19     17.59 o
   4  -7   2       31.01       20.69     15.11 o
   5  -7   2      265.53      263.86     25.56 o
   6  -7   2       68.33       38.66     22.38 o
   7  -7   2        1.92        3.20     18.12 o
   8  -7   2       75.10       27.38     25.53 o
  -9  -6   2       18.74       42.21     15.67 o
  -8  -6   2        5.61       18.30     15.80 o
  -7  -6   2       55.34       35.74     23.37 o
  -6  -6   2       32.05       -3.30     19.32 o
  -5  -6   2      122.60       98.72     18.64 o
  -4  -6   2       11.22       12.99     11.48 o
  -3  -6   2        5.00       22.41     15.03 o
  -2  -6   2       33.17       29.30     15.44 o
  -1  -6   2       33.94       40.17     11.86 o
   0  -6   2       59.68       71.63     12.65 o
   1  -6   2       92.74      114.80     22.34 o
   2  -6   2       96.34      106.36     17.34 o
   3  -6   2       36.12       62.86     15.01 o
   4  -6   2       34.53       45.94     10.11 o
   5  -6   2       67.22       77.08     11.14 o
   6  -6   2       25.20       19.11     13.18 o
   7  -6   2       46.65       56.51     22.54 o
   8  -6   2       72.72       33.47     12.43 o
   9  -6   2       33.92       -5.56     24.70 o
 -10  -5   2      156.77      206.63     34.59 o
  -9  -5   2       15.48        7.63     30.88 o
  -8  -5   2        7.67       28.36     15.40 o
  -7  -5   2       11.35       14.49     11.10 o
  -6  -5   2       54.26       69.04     16.30 o
  -5  -5   2       63.41       37.03     11.69 o
  -4  -5   2      707.12      767.20     24.91 o
  -3  -5   2      865.05      889.41     49.30 o
  -2  -5   2     1110.04      959.94     69.17 o
  -1  -5   2        7.05        9.77     11.42 o
   0  -5   2       17.80       29.06     21.62 o
   1  -5   2      695.71      769.99     35.88 o
   2  -5   2       37.64       30.34     10.13 o
   3  -5   2        3.00       15.19     11.90 o
   4  -5   2      116.01      114.27     18.73 o
   5  -5   2       83.01       65.81      9.91 o
   6  -5   2      104.33      185.09     52.17 o
   7  -5   2      424.85      416.43     49.86 o
   8  -5   2       34.33       14.89     13.37 o
   9  -5   2      107.97      122.70     50.44 o
 -10  -4   2        6.88       -0.40     12.19 o
  -9  -4   2        1.27        5.78     17.86 o
  -8  -4   2      219.09      270.15     39.73 o
  -7  -4   2      104.13       99.83     15.18 o
  -6  -4   2      696.61      689.03     60.63 o
  -5  -4   2      132.33      114.09     20.62 o
  -4  -4   2       58.72       72.68     14.82 o
  -3  -4   2     1443.31     1443.52     46.97 o
  -2  -4   2     2400.80     2355.93     48.38 o
  -1  -4   2     1667.89     1664.85     42.02 o
   0  -4   2      797.97      795.34     37.98 o
   1  -4   2       25.57       34.77      9.02 o
   2  -4   2        4.17        1.86      5.63 o
   3  -4   2      435.31      447.01     14.20 o
   4  -4   2       31.05       33.77      6.15 o
   5  -4   2      180.82      171.54     18.17 o
   6  -4   2      595.83      638.12     52.71 o
   7  -4   2      300.66      284.75     26.50 o
   8  -4   2      114.86       63.45     28.25 o
   9  -4   2       37.26       17.86     10.31 o
  10  -4   2        2.40       15.85     21.82 o
 -10  -3   2        7.56       21.76     15.01 o
  -9  -3   2        1.04       16.53      9.38 o
  -8  -3   2       25.21       32.40     16.98 o
  -7  -3   2      288.00      347.60     15.83 o
  -6  -3   2       31.39       33.04     13.28 o
  -5  -3   2      242.14      243.44     21.41 o
  -4  -3   2       54.58       44.56     13.86 o
  -3  -3   2      736.33      676.07     26.35 o
  -2  -3   2      603.18      671.77     23.48 o
  -1  -3   2      343.49      316.30     35.92 o
   0  -3   2      267.71      257.29     25.56 o
   1  -3   2      654.89      675.18     24.70 o
   2  -3   2      105.07       91.21      8.51 o
   3  -3   2      853.12      887.99     19.04 o
   4  -3   2      508.29      547.64     13.63 o
   5  -3   2      436.84      424.85     17.25 o
   6  -3   2      319.57      329.17     13.46 o
   7  -3   2       34.99       38.27     11.40 o
   8  -3   2      113.53       69.08     20.60 o
   9  -3   2       65.75       36.94     14.77 o
  10  -3   2        5.72      -10.29     20.17 o
 -10  -2   2       51.88       43.85     18.53 o
  -9  -2   2       25.14       16.69     11.07 o
  -8  -2   2       33.93       47.55     10.02 o
  -7  -2   2      609.96      713.47     22.73 o
  -6  -2   2       97.67      160.35     40.66 o
  -5  -2   2      361.28      341.22     19.12 o
  -4  -2   2      284.05      347.96     13.81 o
  -3  -2   2      420.51      414.69     20.59 o
  -2  -2   2     1338.45     1367.65     32.28 o
  -1  -2   2      111.57      126.38     22.65 o
   0  -2   2     4843.26     4535.40    144.31 o
   1  -2   2    48442.80    52944.98   1817.20 o
   2  -2   2     1003.72     1090.46     24.36 o
   3  -2   2      521.89      541.18     13.24 o
   4  -2   2      431.10      407.93     14.24 o
   5  -2   2      642.91      697.25     17.02 o
   6  -2   2       11.62       -4.96      8.95 o
   7  -2   2      304.93      292.37     25.51 o
   8  -2   2       59.98       44.08     11.54 o
   9  -2   2       22.04       28.75      9.53 o
  10  -2   2       12.18       10.29     18.94 o
 -10  -1   2       13.71       56.41     28.20 o
  -9  -1   2        0.08        3.48      8.69 o
  -8  -1   2      114.66      157.90     33.04 o
  -7  -1   2        7.35        7.95      9.47 o
  -6  -1   2      160.12      178.97     10.16 o
  -5  -1   2      232.41      227.04     10.07 o
  -4  -1   2        4.79       -9.68      9.68 o
  -3  -1   2      913.37      991.40     24.55 o
  -2  -1   2     1794.25     1844.95     34.15 o
  -1  -1   2       69.72       56.41     10.22 o
   0  -1   2    11269.84    10978.20    215.96 o
   1  -1   2     1086.61      933.79     20.60 o
   2  -1   2     4182.33     4191.75     61.59 o
   3  -1   2     1237.02     1239.93     19.81 o
   4  -1   2       22.67       18.81      5.16 o
   5  -1   2      282.41      255.62     11.26 o
   6  -1   2      210.79      182.28      9.26 o
   7  -1   2        6.95        3.82      7.69 o
   8  -1   2       22.99       32.43      7.73 o
   9  -1   2        6.07       -5.60     10.87 o
  10  -1   2      124.32       92.08     13.86 o
 -10   0   2        0.37      -20.17     26.14 o
  -9   0   2       33.20       22.71      5.92 o
  -8   0   2      276.13      362.78     21.71 o
  -7   0   2        8.01        5.25      9.02 o
  -6   0   2      114.16      115.39     21.23 o
  -5   0   2        0.20        9.28      5.87 o
  -4   0   2     1444.75     1802.04     31.85 o
  -3   0   2        4.78        5.89      3.71 o
  -2   0   2        2.09        7.83      4.94 o
  -1   0   2     2727.69     2498.22     31.34 o
   1   0   2      659.79      614.51     12.97 o
   2   0   2      419.63      382.75     11.66 o
   3   0   2      157.97      156.77     23.26 o
   4   0   2       21.09       20.70      7.45 o
   5   0   2       98.66       79.25     14.41 o
   6   0   2       90.08      113.12      9.43 o
   7   0   2       30.72       37.88      9.06 o
   8   0   2       47.63       61.94     17.35 o
   9   0   2       52.46       47.39     11.94 o
  10   0   2       15.17       13.36      9.98 o
  11   0   2       29.97       64.85     40.56 o
 -10   1   2        5.43       10.09     24.50 o
  -9   1   2       20.66       12.15     37.47 o
  -8   1   2       84.40       95.20      9.19 o
  -7   1   2      113.47      123.48      7.16 o
  -6   1   2      197.60      210.85     22.23 o
  -5   1   2      134.99      149.09      8.33 o
  -4   1   2      181.97      169.51      8.23 o
  -3   1   2        2.68       -1.38      7.51 o
  -2   1   2       30.12       45.70     11.94 o
  -1   1   2    12379.90    11285.99    172.10 o
   0   1   2        0.51        3.54      2.58 o
   1   1   2     1489.67     1479.94     33.66 o
   2   1   2     2723.58     2693.58     46.66 o
   3   1   2      429.89      466.95     39.42 o
   4   1   2      835.33      847.10     17.94 o
   5   1   2        2.25        6.45      6.24 o
   6   1   2        8.20       -0.16      8.13 o
   7   1   2       14.31       25.72     15.02 o
   8   1   2        0.12        1.90     12.87 o
   9   1   2       75.57       80.92     16.68 o
  10   1   2       26.75       36.82     20.24 o
  11   1   2       40.11       21.27     11.34 o
 -10   2   2       33.18        7.21     23.88 o
  -9   2   2       91.44       44.47     43.23 o
  -8   2   2      152.83      220.48     30.47 o
  -7   2   2        0.45       -0.89      2.32 o
  -6   2   2       13.15        3.83     12.64 o
  -5   2   2        0.69       11.03      9.24 o
  -4   2   2      319.32      344.21     21.82 o
  -3   2   2      142.86      135.68     13.63 o
  -2   2   2      799.02      699.87     23.18 o
  -1   2   2     4366.92     4049.49     48.70 o
   0   2   2     3225.96     3089.33     32.41 o
   1   2   2      191.44      174.65     10.81 o
   2   2   2     2025.72     1877.49     41.49 o
   3   2   2     7553.29     7292.72    143.37 o
   4   2   2     3454.45     3487.33     60.26 o
   5   2   2        0.09       -1.88      8.07 o
   6   2   2       82.31       79.83     15.13 o
   7   2   2      428.15      453.39     29.39 o
   8   2   2       38.58       38.75     15.68 o
   9   2   2       20.60        6.75     17.08 o
  10   2   2        0.73       -8.28     18.69 o
  11   2   2        0.13        8.35     15.66 o
 -10   3   2        1.32       31.70     28.20 o
  -9   3   2       61.33       55.17     44.47 o
  -8   3   2        4.63       12.56     19.56 o
  -7   3   2        0.02      -13.79     17.50 o
  -6   3   2       41.87       46.53     18.12 o
  -5   3   2       58.47       67.59     12.54 o
  -4   3   2        3.44        3.36      4.34 o
  -3   3   2       24.84       51.83     11.78 o
  -2   3   2     2482.00     2494.17     27.90 o
  -1   3   2        4.96       -4.47      5.99 o
   0   3   2      367.81      365.19     14.82 o
   1   3   2     1539.31     1440.40     29.21 o
   2   3   2        1.34        0.89      7.18 o
   3   3   2     4550.37     4661.12     90.89 o
   4   3   2       58.44       41.87     10.66 o
   5   3   2      209.82      201.06     12.52 o
   6   3   2      574.48      563.81     33.97 o
   7   3   2     1489.28     1553.60     37.48 o
   8   3   2      456.69      526.61     23.37 o
   9   3   2       14.59        3.70     12.81 o
  10   3   2       46.25       68.31     17.62 o
  11   3   2      144.95      246.98     85.43 o
  -9   4   2        0.07      -21.41     41.38 o
  -8   4   2        1.46      -31.29     38.09 o
  -7   4   2       14.86       -0.62     16.47 o
  -6   4   2        4.46       -2.38     11.20 o
  -5   4   2       12.48       12.19      4.86 o
  -4   4   2      185.22      149.32     12.70 o
  -3   4   2     1220.18     1140.96     16.39 o
  -2   4   2     4969.85     5064.19     70.40 o
  -1   4   2      900.43      897.84     17.02 o
   0   4   2       11.42       34.82      8.66 o
   1   4   2      265.54      284.17     22.85 o
   2   4   2       51.11       55.59      9.74 o
   3   4   2     1853.69     1895.40     92.12 o
   4   4   2      152.14      175.79     12.58 o
   5   4   2       10.51        2.89     13.07 o
   6   4   2       65.10       58.82     14.51 o
   7   4   2      154.36      167.11     15.79 o
   8   4   2       86.98       85.24     16.78 o
   9   4   2       18.88       26.61     10.71 o
  10   4   2        0.71       23.33     14.09 o
  -9   5   2        8.57        8.44     40.97 o
  -8   5   2        6.37       22.65     39.11 o
  -7   5   2       53.13       77.41     41.58 o
  -6   5   2        6.06        6.91      2.71 o
  -5   5   2       33.35       19.13     16.49 o
  -4   5   2        1.83       -0.73      4.73 o
  -3   5   2      229.74      250.35     11.62 o
  -2   5   2        3.63       -3.72      7.55 o
  -1   5   2      155.03      148.56     13.99 o
   0   5   2        2.12        3.38      7.41 o
   1   5   2      107.89       89.09     10.31 o
   2   5   2     7388.21     7432.43    145.05 o
   3   5   2       65.12       94.87     28.10 o
   4   5   2        1.90       10.50     12.97 o
   5   5   2      217.77      238.43     16.43 o
   6   5   2     1541.18     1520.41     47.74 o
   7   5   2      270.39      356.30     30.88 o
   8   5   2       23.89       22.67     13.28 o
   9   5   2        6.63        0.09     13.77 o
  10   5   2       12.77       14.92     11.72 o
  -9   6   2        7.29       -4.32     41.79 o
  -8   6   2       42.90       37.06     45.50 o
  -7   6   2        0.17        8.53     19.23 o
  -6   6   2        7.86        4.45     11.05 o
  -5   6   2        0.01       -4.58      8.21 o
  -4   6   2       19.35       17.70      5.71 o
  -3   6   2      660.16      725.62     27.28 o
  -2   6   2      183.61      198.80     20.12 o
  -1   6   2      119.81      111.88     14.92 o
   0   6   2        3.72        6.80      8.47 o
   1   6   2      244.28      262.89     14.52 o
   2   6   2      156.62      138.57     16.23 o
   3   6   2      194.42      190.63     18.69 o
   4   6   2       16.82       30.15     20.19 o
   5   6   2       80.84      104.23     19.56 o
   6   6   2      164.11      174.14     21.79 o
   7   6   2      405.23      408.35     49.61 o
   8   6   2       38.63       44.90     15.21 o
   9   6   2        0.05        0.77     14.51 o
  10   6   2        6.51      -10.11     25.39 o
  -8   7   2        1.77      -17.35     23.06 o
  -7   7   2       12.10       35.36     29.13 o
  -6   7   2       71.45       51.83      7.02 o
  -5   7   2       40.65       17.41     11.41 o
  -4   7   2      117.16       83.40     18.78 o
  -3   7   2      218.93      195.51     11.55 o
  -2   7   2        0.11        2.59      6.37 o
  -1   7   2      327.21      301.24     14.92 o
   0   7   2      154.17      146.34     17.67 o
   1   7   2      531.67      451.58     20.17 o
   2   7   2        2.11      -10.68     18.22 o
   3   7   2     1246.01     1252.10     69.79 o
   4   7   2      350.33      341.19     21.68 o
   5   7   2       75.77       66.81     25.12 o
   6   7   2      385.99      452.13     25.26 o
   7   7   2      384.19      382.90     29.23 o
   8   7   2       18.74       22.43     26.47 o
   9   7   2        5.57       -2.59     17.79 o
  10   7   2        1.36        4.59     18.39 o
  -8   8   2      165.53      248.27     33.32 o
  -7   8   2      532.68      580.67     40.26 o
  -6   8   2      112.48       94.48     45.85 o
  -5   8   2       25.33       38.51     18.25 o
  -4   8   2       56.24       54.44     12.83 o
  -3   8   2      289.77      257.52     14.26 o
  -2   8   2      125.43      123.26     12.69 o
  -1   8   2        0.24       -6.33      9.27 o
   0   8   2        2.16        6.26      8.47 o
   1   8   2       71.60       63.03     13.73 o
   2   8   2       14.46       32.66     15.89 o
   3   8   2       69.16       52.18     18.61 o
   4   8   2       32.38       48.97     15.78 o
   5   8   2        0.50       -2.61     16.17 o
   6   8   2       27.34       20.78     18.52 o
   7   8   2      218.36      298.10     74.32 o
   8   8   2       95.13       60.13     19.97 o
   9   8   2        0.61      -10.98     20.83 o
  -7   9   2       21.90       -5.76     43.23 o
  -6   9   2        6.64      -19.35     44.47 o
  -5   9   2       31.64       30.62     19.10 o
  -4   9   2       15.79       22.12      9.24 o
  -3   9   2       18.18        8.05     11.80 o
  -2   9   2       14.17        2.59     10.38 o
  -1   9   2      107.72      119.33     14.64 o
   0   9   2      770.81      696.43     26.66 o
   1   9   2       18.46       10.67     12.48 o
   2   9   2       40.38       37.33     24.19 o
   3   9   2       65.69       43.19     19.24 o
   4   9   2       78.50       67.39     17.82 o
   5   9   2       79.65       88.16     28.10 o
   6   9   2        0.94        4.19     20.17 o
   7   9   2       13.03       29.55     25.73 o
   8   9   2       34.47       -4.31     33.86 o
   9   9   2        5.54        0.03     16.43 o
  -6  10   2       11.84       18.53     29.03 o
  -5  10   2        0.25       16.50     12.38 o
  -4  10   2       11.73        0.25     11.36 o
  -3  10   2       89.79       79.78     15.70 o
  -2  10   2        1.16       -9.71      9.71 o
  -1  10   2        0.75       14.00     17.96 o
   0  10   2      331.53      321.38     36.54 o
   1  10   2      158.99      136.82     18.28 o
   2  10   2      151.51      130.11     34.28 o
   3  10   2       85.31       72.73     18.78 o
   4  10   2       10.10       -7.60     15.42 o
   5  10   2        8.68       17.18     29.69 o
   6  10   2       24.97       49.91     20.08 o
   7  10   2       16.34       10.92     18.11 o
   8  10   2        3.92      -14.85     22.96 o
  -5  11   2       14.91       58.13     22.99 o
  -4  11   2       25.11       19.65     12.45 o
  -3  11   2       20.02       19.00     12.47 o
  -2  11   2        7.43       13.81     16.11 o
  -1  11   2       89.23       89.19     15.42 o
   0  11   2       54.56       60.74     16.32 o
   1  11   2       11.92       24.04     18.11 o
   2  11   2       31.52       29.51     21.46 o
   3  11   2       10.24       20.83     17.69 o
   4  11   2        4.94        3.13     20.29 o
   5  11   2       12.60       15.43     22.03 o
   6  11   2        9.46       13.33     19.72 o
   7  11   2       79.33       80.85     25.52 o
  -4  12   2        8.63        3.41     17.29 o
  -3  12   2        2.35       -5.30     13.37 o
  -2  12   2        4.56       15.18     12.34 o
  -1  12   2        2.03       22.02     15.47 o
   0  12   2       68.68       98.26     34.66 o
   1  12   2        5.73       20.35     19.25 o
   2  12   2        0.07        6.37     13.94 o
   3  12   2       16.90       -0.71     28.16 o
   4  12   2        0.10      -16.40     19.87 o
   5  12   2        5.82       31.80     26.75 o
   6  12   2       12.67       -1.27     24.01 o
  -2  13   2       65.73       51.00     23.05 o
  -1  13   2       37.71       23.25     19.22 o
   0  13   2        9.52       10.08     14.70 o
   1  13   2        6.68       -1.25     16.03 o
   2  13   2        2.26       -0.09     20.14 o
   3  13   2      154.40      146.01     23.61 o
   4  13   2       12.32       25.05     26.66 o
  -4 -12   3      123.00       80.53     50.13 o
  -3 -12   3       36.41       31.30     27.91 o
  -2 -12   3       33.81       21.33     35.20 o
  -1 -12   3        9.80       -8.87     22.14 o
   0 -12   3       26.09       43.78     24.89 o
   1 -12   3       43.32       67.42     18.81 o
   2 -12   3      109.96      119.73     20.20 o
  -6 -11   3       20.42       -7.49     24.28 o
  -5 -11   3        0.06       -8.51     24.40 o
  -4 -11   3       79.50       82.68     44.88 o
  -3 -11   3      153.94      224.36     76.38 o
  -2 -11   3       76.26       80.10     27.70 o
  -1 -11   3        2.74        1.80     19.78 o
   0 -11   3       17.79       32.37     16.11 o
   1 -11   3       75.19       44.62     20.68 o
   2 -11   3       12.06        4.10     12.53 o
   3 -11   3        3.74      -12.77     15.38 o
   4 -11   3        0.21       25.20     23.31 o
  -7 -10   3        0.03      -26.90     26.90 o
  -6 -10   3        0.01       12.82     22.85 o
  -5 -10   3        3.68        3.09     16.87 o
  -4 -10   3        8.55        9.99     20.86 o
  -3 -10   3      357.17      409.18    106.12 o
  -2 -10   3       40.08       -5.19     19.81 o
  -1 -10   3       58.44       76.38     20.23 o
   0 -10   3       86.68       47.66     18.05 o
   1 -10   3      137.06      202.50     34.82 o
   2 -10   3       68.46       30.61     17.82 o
   3 -10   3        0.07      -10.15     13.33 o
   4 -10   3        4.03       -6.90     13.14 o
   5 -10   3        4.88       13.13     18.86 o
   6 -10   3       46.68       34.82     21.34 o
  -8  -9   3        7.52       12.75     31.17 o
  -7  -9   3        2.21        4.22     28.28 o
  -6  -9   3        1.47       -5.99     27.91 o
  -5  -9   3      320.68      401.21     70.82 o
  -4  -9   3      790.57      784.06     91.40 o
  -3  -9   3        6.24       11.18     19.29 o
  -2  -9   3        0.27      -12.27     15.21 o
  -1  -9   3       22.67        5.05     16.58 o
   0  -9   3       35.58        9.98     24.09 o
   1  -9   3        2.85        5.40     12.94 o
   2  -9   3       15.70        6.38     14.09 o
   3  -9   3        0.12        4.53     11.50 o
   4  -9   3        0.24       12.30     14.98 o
   5  -9   3        0.03       10.11     10.57 o
   6  -9   3        0.06       -1.94     10.77 o
   7  -9   3       12.02       25.15     20.96 o
  -8  -8   3        1.90       -5.36     15.61 o
  -7  -8   3       31.62       18.01     20.17 o
  -6  -8   3       11.86       34.75     20.82 o
  -5  -8   3      338.08      316.23     31.58 o
  -4  -8   3      161.98      126.96     35.82 o
  -3  -8   3        1.21        4.92     18.63 o
  -2  -8   3       17.18        7.45     24.08 o
  -1  -8   3       37.88       47.62     19.86 o
   0  -8   3      332.50      376.77     25.23 o
   1  -8   3       26.81       25.21     15.79 o
   2  -8   3       14.84        0.81     10.26 o
   3  -8   3        1.00      -13.04     13.04 o
   4  -8   3        0.90      -11.79     14.57 o
   5  -8   3       58.91       58.90     15.76 o
   6  -8   3        0.59        5.11     10.39 o
   7  -8   3        1.33       -5.99     20.07 o
  -9  -7   3       39.63       21.30     19.66 o
  -8  -7   3       71.99       49.43     17.05 o
  -7  -7   3       79.65       88.50     28.41 o
  -6  -7   3       23.82       32.86     18.70 o
  -5  -7   3      345.12      312.22     48.79 o
  -4  -7   3      345.20      335.53     23.83 o
  -3  -7   3      100.15       99.90     21.11 o
  -2  -7   3        1.52        5.55     12.43 o
  -1  -7   3       22.17       15.80     13.09 o
   0  -7   3      145.40      171.37     18.40 o
   1  -7   3      533.16      547.29     46.53 o
   2  -7   3      544.70      551.74     22.67 o
   3  -7   3      448.63      442.05     23.77 o
   4  -7   3      222.38      254.36     15.75 o
   5  -7   3       21.15       18.03     15.94 o
   6  -7   3        1.13        7.20     17.81 o
   7  -7   3        0.63        6.65     13.73 o
   8  -7   3        3.78        3.55     10.39 o
  -9  -6   3       84.52       72.16     21.50 o
  -8  -6   3      155.94      149.35     31.21 o
  -7  -6   3      315.72      312.37     26.53 o
  -6  -6   3      509.35      522.30     57.75 o
  -5  -6   3      347.38      357.99     36.41 o
  -4  -6   3      162.74      198.88     18.49 o
  -3  -6   3       39.20       43.03     17.70 o
  -2  -6   3       57.91       73.08     17.64 o
  -1  -6   3      143.98      179.83     20.51 o
   0  -6   3      293.22      277.60     23.00 o
   1  -6   3       99.01      109.07     24.23 o
   2  -6   3       82.16       63.82     18.49 o
   3  -6   3        2.22       15.42     11.06 o
   4  -6   3       98.98      113.77     18.70 o
   5  -6   3       41.99       21.43     12.16 o
   6  -6   3        5.01       25.32     20.38 o
   7  -6   3        7.62        3.71     22.23 o
   8  -6   3        7.01       -2.42     11.22 o
 -10  -5   3        8.66       15.74     13.90 o
  -9  -5   3       81.88       88.69     26.81 o
  -8  -5   3       76.83       65.97     16.91 o
  -7  -5   3      202.35      296.12     23.37 o
  -6  -5   3       21.39       40.86     12.12 o
  -5  -5   3      581.46      662.91     30.08 o
  -4  -5   3        1.99        9.57     12.30 o
  -3  -5   3        0.15       -2.58     14.82 o
  -2  -5   3        3.31        2.85      9.43 o
  -1  -5   3       25.64       21.84     10.53 o
   0  -5   3       12.85       13.86     21.00 o
   1  -5   3      755.84      710.73     37.40 o
   2  -5   3     1731.84     1769.53     39.24 o
   3  -5   3       57.32       73.73     10.33 o
   4  -5   3       17.95       16.49      8.58 o
   5  -5   3       21.00       30.18     16.53 o
   6  -5   3       28.45       26.74     14.07 o
   7  -5   3        1.50        8.60      7.30 o
   8  -5   3        2.28        3.30      8.12 o
   9  -5   3        0.05       -3.73     11.18 o
 -10  -4   3      134.73      159.60     23.06 o
  -9  -4   3      148.44      158.26     19.19 o
  -8  -4   3       53.26       76.86     16.02 o
  -7  -4   3      131.57      172.50     14.31 o
  -6  -4   3      488.44      538.38     25.43 o
  -5  -4   3      101.27       83.13     11.60 o
  -4  -4   3        3.89       11.48     10.81 o
  -3  -4   3      345.15      352.68     20.25 o
  -2  -4   3      189.38      198.24     14.06 o
  -1  -4   3     1518.42     1545.98     36.07 o
   0  -4   3        7.62       -1.26     14.46 o
   1  -4   3     2078.62     2112.84     43.74 o
   2  -4   3     4857.13     5041.18     82.20 o
   3  -4   3      950.12     1022.32     20.41 o
   4  -4   3       27.12       22.87     10.58 o
   5  -4   3       33.90       39.57      9.40 o
   6  -4   3      591.94      593.73     63.08 o
   7  -4   3       67.75       64.12      9.73 o
   8  -4   3       18.60       14.74     12.47 o
   9  -4   3        0.02       18.49     19.45 o
  10  -4   3       10.78       43.64     42.20 o
 -10  -3   3       87.01       90.98     17.13 o
  -9  -3   3      315.59      389.24     33.98 o
  -8  -3   3      357.65      516.05     23.43 o
  -7  -3   3      123.44      151.04     14.28 o
  -6  -3   3      112.74       99.96     12.99 o
  -5  -3   3      141.94      142.71     21.41 o
  -4  -3   3      138.76      111.55     13.28 o
  -3  -3   3      274.91      326.73     17.44 o
  -2  -3   3       17.33       10.86      8.05 o
  -1  -3   3      345.48      363.38     16.68 o
   0  -3   3        0.37        5.05      8.43 o
   1  -3   3      940.26      989.28     29.79 o
   2  -3   3       91.67      117.19      9.55 o
   3  -3   3       35.92       24.76      8.39 o
   4  -3   3      176.91      210.60     24.84 o
   5  -3   3      136.51      151.29     15.24 o
   6  -3   3       92.67       97.61      9.18 o
   7  -3   3       34.84       39.51      8.39 o
   8  -3   3        2.33       -1.16     10.83 o
   9  -3   3        3.60        2.40      8.42 o
  10  -3   3       26.17        7.00     31.29 o
  -9  -2   3      229.44      266.68     15.31 o
  -8  -2   3      440.53      560.50     19.57 o
  -7  -2   3       85.22       68.12     14.62 o
  -6  -2   3      157.42      174.98     16.72 o
  -5  -2   3        2.95       -1.01      9.66 o
  -4  -2   3     1542.06     1621.77     28.50 o
  -3  -2   3     4343.43     4690.58     87.08 o
  -2  -2   3        8.07        6.76      6.89 o
  -1  -2   3      112.41      115.64     20.69 o
   0  -2   3     3070.71     3237.52     69.49 o
   1  -2   3    20599.26    20436.85    512.28 o
   2  -2   3     2432.01     2513.50     35.24 o
   3  -2   3      813.85      745.33     35.92 o
   4  -2   3      179.23      213.14      9.61 o
   5  -2   3      365.26      363.55     14.65 o
   6  -2   3      208.96      225.40     12.75 o
   7  -2   3      136.90      159.96     19.90 o
   8  -2   3       10.30       14.46      9.79 o
   9  -2   3        1.53       -6.64      8.44 o
  10  -2   3      102.48       47.85     13.08 o
  -9  -1   3       67.76       86.59     11.51 o
  -8  -1   3      486.08      534.55     39.52 o
  -7  -1   3      143.30      192.67     20.71 o
  -6  -1   3      430.78      439.97     21.20 o
  -5  -1   3      763.98      795.56     23.67 o
  -4  -1   3      794.62      870.09     15.57 o
  -3  -1   3       77.19       99.28      6.59 o
  -2  -1   3      136.83      143.88     10.97 o
  -1  -1   3      178.23      219.28     14.99 o
   0  -1   3     2050.58     1920.75     49.72 o
   1  -1   3      486.09      567.51     23.28 o
   2  -1   3      645.22      632.22     22.76 o
   3  -1   3      312.93      353.47     10.38 o
   4  -1   3      341.11      337.85     13.01 o
   5  -1   3     1156.75     1143.47     17.66 o
   6  -1   3      640.48      645.48     16.52 o
   7  -1   3      188.73      243.34     39.11 o
   8  -1   3        3.75        5.88      8.95 o
   9  -1   3       52.11       30.50     11.24 o
  10  -1   3        0.56        4.24      9.29 o
  -9   0   3      457.69      402.51     50.07 o
  -8   0   3      162.99      140.85     14.82 o
  -7   0   3      393.90      429.08     19.04 o
  -6   0   3      276.00      307.33     15.73 o
  -5   0   3      845.15      782.32     12.74 o
  -4   0   3      358.98      319.46     24.91 o
  -3   0   3       71.19       83.84      7.31 o
  -2   0   3     6616.53     6275.59    100.37 o
  -1   0   3       58.36       68.67      8.31 o
   0   0   3      231.72      310.53     13.35 o
   1   0   3     1141.93     1105.29     50.44 o
   2   0   3      123.26      120.45      5.56 o
   3   0   3        9.34       13.76      7.19 o
   4   0   3      258.59      268.07     11.84 o
   5   0   3      197.60      207.32     33.45 o
   6   0   3      300.78      306.01     19.66 o
   7   0   3        5.52        7.97      8.34 o
   8   0   3      264.93      289.44     21.40 o
   9   0   3      139.73       85.55     35.51 o
  10   0   3        0.34       -7.51     13.22 o
 -10   1   3      188.16      171.49     64.23 o
  -9   1   3      123.80      203.60     34.38 o
  -8   1   3        2.39        8.44     33.56 o
  -7   1   3      258.79      278.12     15.43 o
  -6   1   3      685.08      780.16     16.69 o
  -5   1   3      400.47      418.50      9.60 o
  -4   1   3       24.99       14.26      4.60 o
  -3   1   3      259.66      238.44     12.65 o
  -2   1   3      938.76      829.25     15.46 o
  -1   1   3      181.30      180.77      7.08 o
   0   1   3     3427.08     2987.33     57.54 o
   1   1   3     4482.68     4080.78    157.18 o
   2   1   3       57.00       61.62      5.74 o
   3   1   3      414.43      452.49     11.32 o
   4   1   3      272.20      271.59     12.52 o
   5   1   3      132.68      147.04     11.01 o
   6   1   3      412.44      448.34     16.98 o
   7   1   3        5.64       16.03     10.13 o
   8   1   3       48.15       79.24     13.61 o
   9   1   3       18.09       11.02     16.56 o
  10   1   3       25.69       16.18      9.96 o
  11   1   3        0.09       -7.72     14.92 o
 -10   2   3      180.56      152.75     62.17 o
  -9   2   3       79.05      129.28     31.50 o
  -8   2   3      383.79      584.86     72.05 o
  -7   2   3      595.52      701.38     43.03 o
  -6   2   3     1080.41     1138.23     51.26 o
  -5   2   3     1010.05     1150.79     69.38 o
  -4   2   3        1.19       -9.26     20.38 o
  -3   2   3      440.80      474.31     38.91 o
  -2   2   3       47.24       49.27      2.19 o
  -1   2   3      267.80      226.29     10.67 o
   0   2   3     3619.49     3465.58     41.77 o
   1   2   3      140.27      125.89      9.29 o
   2   2   3      868.20      831.94     25.89 o
   3   2   3      866.72      902.12     26.34 o
   4   2   3     1481.89     1557.19     36.05 o
   5   2   3      183.72      210.96     12.15 o
   6   2   3       13.51       10.72     10.85 o
   7   2   3       45.21       35.38     12.82 o
   8   2   3      701.28      746.77     37.50 o
   9   2   3        2.32      -10.12     10.12 o
  10   2   3       27.48       13.32     19.15 o
  11   2   3        2.32       18.43     12.81 o
 -10   3   3      136.61      125.78     60.52 o
  -9   3   3       46.07       43.44     26.97 o
  -8   3   3      299.81      308.39     35.61 o
  -7   3   3      498.71      429.02     61.14 o
  -6   3   3      261.52      303.24     29.44 o
  -5   3   3      403.26      478.22     30.88 o
  -4   3   3      780.54      765.34     24.31 o
  -3   3   3      997.59      889.49     39.73 o
  -2   3   3       32.58       44.35      4.93 o
  -1   3   3      316.38      311.53      7.80 o
   0   3   3       21.98       30.32      6.78 o
   1   3   3     2129.91     1998.54    108.45 o
   2   3   3     1657.53     1532.70     31.92 o
   3   3   3      149.14      185.70     22.34 o
   4   3   3       76.00       84.03     12.81 o
   5   3   3       26.32       15.96     10.56 o
   6   3   3        4.25        3.44      8.66 o
   7   3   3     2844.58     2969.99     55.23 o
   8   3   3      591.74      689.92     22.65 o
   9   3   3       11.81       48.96     15.44 o
  10   3   3        9.54       27.49     12.74 o
  11   3   3       29.31       34.77     23.78 o
  -9   4   3       45.02       47.76     27.59 o
  -8   4   3      164.85      193.10     32.32 o
  -7   4   3      423.55      521.25     38.91 o
  -6   4   3      533.48      572.30     61.76 o
  -5   4   3       51.56       53.52     16.15 o
  -4   4   3     1280.95     1309.19     40.77 o
  -3   4   3     1077.15     1118.81     20.56 o
  -2   4   3      259.30      288.57      9.75 o
  -1   4   3       15.72       11.11      5.57 o
   0   4   3       83.72       78.36      7.07 o
   1   4   3      367.08      345.31     15.54 o
   2   4   3     3992.25     3834.65     77.01 o
   3   4   3      366.93      403.36     22.44 o
   4   4   3      376.94      457.16     17.76 o
   5   4   3       12.88       17.07      9.68 o
   6   4   3      364.22      386.16     19.29 o
   7   4   3        9.24       24.86     14.17 o
   8   4   3       15.46       10.27     16.26 o
   9   4   3      249.68      249.84     21.31 o
  10   4   3        4.41        5.95     14.55 o
  -9   5   3       99.65      135.25     35.61 o
  -8   5   3      264.63      315.18     39.53 o
  -7   5   3      262.06      333.30     35.82 o
  -6   5   3      104.13      115.24     18.44 o
  -5   5   3       73.78       73.73     16.26 o
  -4   5   3     1140.85     1187.12     17.74 o
  -3   5   3      830.20      853.07     14.88 o
  -2   5   3      153.89      131.02      5.88 o
  -1   5   3      262.54      277.02     18.26 o
   0   5   3      140.84      140.63     11.17 o
   1   5   3      834.36      683.05     22.93 o
   2   5   3     2112.88     2354.70     65.67 o
   3   5   3      508.96      500.91     19.07 o
   4   5   3      241.36      242.94     34.28 o
   5   5   3      235.01      247.40     16.88 o
   6   5   3      182.56      184.54     20.74 o
   7   5   3       12.43       20.94     14.86 o
   8   5   3      272.03      360.15     30.57 o
   9   5   3       99.26      137.08     31.08 o
  10   5   3       32.23        7.01     14.79 o
  -9   6   3       55.31       47.35     31.91 o
  -8   6   3       60.79      100.46     31.70 o
  -7   6   3      535.98      635.34     47.25 o
  -6   6   3      816.35      957.35     69.58 o
  -5   6   3     1134.46     1126.63    112.01 o
  -4   6   3      460.53      493.42     19.14 o
  -3   6   3      877.68      935.76     30.19 o
  -2   6   3     4793.53     4720.66     79.94 o
  -1   6   3     1436.56     1356.87     24.40 o
   0   6   3      363.56      352.07     15.80 o
   1   6   3     1049.42      909.44     24.14 o
   2   6   3      349.27      385.22     36.34 o
   3   6   3      140.52      118.64     22.85 o
   4   6   3       47.65       51.89     15.24 o
   5   6   3        1.35        4.94     10.77 o
   6   6   3       20.58       13.80     21.92 o
   7   6   3      101.04       97.63     20.42 o
   8   6   3      133.18      122.08     20.38 o
   9   6   3       43.84       41.87     19.60 o
  10   6   3       23.23       16.95     15.79 o
  -8   7   3      154.02      151.31     36.64 o
  -7   7   3      203.72      249.24     51.16 o
  -6   7   3      130.12       73.88     17.26 o
  -5   7   3      581.53      552.98     53.37 o
  -4   7   3      682.27      686.76     14.56 o
  -3   7   3      553.96      561.20     21.60 o
  -2   7   3      570.82      580.69     26.75 o
  -1   7   3      752.08      783.70     20.24 o
   0   7   3     1549.32     1553.53     35.68 o
   1   7   3      483.34      520.55     30.20 o
   2   7   3       87.23      108.58     16.76 o
   3   7   3        2.57        0.48     29.75 o
   4   7   3        3.41       13.41     14.74 o
   5   7   3       82.11       61.92     20.90 o
   6   7   3       27.21       38.77     18.09 o
   7   7   3        1.00       -9.09     23.29 o
   8   7   3        5.55       17.14     30.16 o
   9   7   3       11.18       38.09     28.00 o
  10   7   3       76.31       51.10     23.75 o
  -8   8   3        1.10        0.72     18.02 o
  -7   8   3       64.18       84.05     23.72 o
  -6   8   3      282.84      279.45     74.46 o
  -5   8   3      789.03      640.92     62.46 o
  -4   8   3      360.70      328.94     13.49 o
  -3   8   3      597.28      557.58     24.40 o
  -2   8   3      258.12      248.23     15.54 o
  -1   8   3      256.44      225.38     31.82 o
   0   8   3     1238.98     1156.69     34.13 o
   1   8   3        3.51       15.28      9.15 o
   2   8   3      285.00      269.45     24.53 o
   3   8   3       52.84       78.02     18.97 o
   4   8   3      440.51      428.16     38.29 o
   5   8   3      235.32      270.12     28.21 o
   6   8   3       68.87       80.57     17.83 o
   7   8   3        7.01      -15.71     15.71 o
   8   8   3        5.10        5.50     18.64 o
   9   8   3        9.42        9.48     20.97 o
  -7   9   3        8.82      -18.53     29.44 o
  -6   9   3      225.20      193.31     39.73 o
  -5   9   3      312.81      306.17     54.16 o
  -4   9   3      246.01      256.53     21.16 o
  -3   9   3      134.65      142.67     11.38 o
  -2   9   3       96.26       97.31     10.85 o
  -1   9   3      194.80      202.93     13.89 o
   0   9   3      120.36      137.10     17.79 o
   1   9   3      167.97      164.05     16.67 o
   2   9   3        1.57       -5.71     13.48 o
   3   9   3        6.02        8.14     16.88 o
   4   9   3       47.55       30.88     19.15 o
   5   9   3        8.29        9.41     14.84 o
   6   9   3       15.93       23.85     16.87 o
   7   9   3       53.94       84.38     20.96 o
   8   9   3        2.07       13.18     25.53 o
   9   9   3       52.80       63.06     27.92 o
  -6  10   3       68.75      130.52     64.85 o
  -5  10   3       60.34       37.96     15.98 o
  -4  10   3      150.97       90.59     17.96 o
  -3  10   3      260.72      243.67     19.57 o
  -2  10   3      321.35      357.10     19.69 o
  -1  10   3      439.80      443.27     22.88 o
   0  10   3       15.08        8.42     13.65 o
   1  10   3      324.64      340.74     25.41 o
   2  10   3        1.74        2.97     12.46 o
   3  10   3       59.54       65.39     21.93 o
   4  10   3      122.55      122.05     33.97 o
   5  10   3       67.92      106.42     57.02 o
   6  10   3       91.76       48.20     24.12 o
   7  10   3       18.20       31.50     41.79 o
   8  10   3      152.90      177.69     28.81 o
  -5  11   3       98.27      107.05     62.58 o
  -4  11   3       57.78       48.04     13.88 o
  -3  11   3      120.74      120.11     22.70 o
  -2  11   3      401.12      407.24     25.97 o
  -1  11   3      405.62      384.61     34.63 o
   0  11   3      260.64      281.33     22.51 o
   1  11   3      190.10      160.73     20.01 o
   2  11   3      419.21      451.41     46.42 o
   3  11   3      132.92      116.01     22.41 o
   4  11   3       22.69       19.70     27.28 o
   5  11   3       15.99       38.31     37.06 o
   6  11   3       86.66       61.30     28.92 o
   7  11   3       50.01       44.34     28.17 o
  -4  12   3       26.96       18.32     20.82 o
  -3  12   3       85.64       62.20     14.51 o
  -2  12   3      246.20      207.28     24.33 o
  -1  12   3      109.38      140.91     19.17 o
   0  12   3      727.82      776.14     35.44 o
   1  12   3      128.11      130.38     24.81 o
   2  12   3       75.09       64.75     29.16 o
   3  12   3      180.70      169.88     37.16 o
   4  12   3      142.22      201.54     48.54 o
   5  12   3      126.84      146.73     33.97 o
   6  12   3       45.57       53.82     32.22 o
  -2  13   3      370.90      321.52     30.95 o
  -1  13   3      945.14      892.81     48.64 o
   0  13   3      348.19      400.94     63.93 o
   1  13   3      108.11      114.75     22.61 o
   2  13   3      208.30      214.41     27.73 o
   3  13   3      192.47      161.18     26.69 o
   4  13   3      236.51      293.51     81.83 o
  -3 -12   4      126.82      161.91     38.46 o
  -2 -12   4       10.98      -16.04     26.22 o
  -1 -12   4        0.13      -34.16     62.17 o
   0 -12   4        0.64      -17.26     17.26 o
   1 -12   4        2.84       14.60     16.03 o
   2 -12   4       27.17       62.77     25.49 o
  -5 -11   4       64.88       73.03     48.58 o
  -4 -11   4      219.98      178.13     36.62 o
  -3 -11   4      317.97      366.01     62.38 o
  -2 -11   4       53.06      110.95     31.09 o
  -1 -11   4        3.26       -3.60     17.10 o
   0 -11   4       76.43       37.91     27.99 o
   1 -11   4      308.69      294.73     32.43 o
   2 -11   4       17.60      -21.43     21.43 o
   3 -11   4       27.29      -14.42     38.53 o
   4 -11   4       15.67       25.18     23.57 o
  -6 -10   4       57.72      111.87     42.84 o
  -5 -10   4      243.36      249.92     36.85 o
  -4 -10   4      207.88      189.63     33.62 o
  -3 -10   4       37.53       35.23     24.13 o
  -2 -10   4       47.57       66.77     21.18 o
  -1 -10   4      147.16      111.87     38.50 o
   0 -10   4      174.05      140.21     27.94 o
   1 -10   4       16.06       48.91     17.47 o
   2 -10   4       14.36       55.66     19.43 o
   3 -10   4        3.33       14.01     23.73 o
   4 -10   4        0.89       -4.72     15.56 o
   5 -10   4        1.08       38.80     18.27 o
  -7  -9   4       59.09       49.06     20.42 o
  -6  -9   4      253.32      274.39     28.65 o
  -5  -9   4       29.15       46.62     31.81 o
  -4  -9   4       91.27      100.81     21.61 o
  -3  -9   4        8.76       36.91     22.72 o
  -2  -9   4      288.52      284.05     44.58 o
  -1  -9   4      195.28      134.27     51.67 o
   0  -9   4      164.08      231.60     79.05 o
   1  -9   4        5.40        5.33     13.31 o
   2  -9   4        9.79       -0.83     10.36 o
   3  -9   4       15.80       29.28     16.87 o
   4  -9   4        3.14        2.70     13.86 o
   5  -9   4        7.12       19.49     13.18 o
   6  -9   4       20.28       30.98     16.62 o
  -8  -8   4      199.76      157.31     33.14 o
  -7  -8   4      222.56      285.58    108.80 o
  -6  -8   4      513.60      539.32     32.57 o
  -5  -8   4      284.96      282.97     25.72 o
  -4  -8   4      121.63      115.73     24.18 o
  -3  -8   4      215.18      268.42     24.16 o
  -2  -8   4      202.80      255.25     30.47 o
  -1  -8   4      483.02      500.82     30.05 o
   0  -8   4      232.34      200.93     26.03 o
   1  -8   4       32.78       17.86     29.44 o
   2  -8   4      102.61      115.64     16.02 o
   3  -8   4       45.64       32.10     12.78 o
   4  -8   4        4.54       -5.14     13.25 o
   5  -8   4       54.17       73.34     21.00 o
   6  -8   4        0.24        8.89     15.88 o
   7  -8   4        6.93        1.39     15.92 o
  -9  -7   4      335.32      402.25     29.37 o
  -8  -7   4      402.51      446.14     35.63 o
  -7  -7   4      292.62      259.90     48.79 o
  -6  -7   4      659.92      706.25     39.57 o
  -5  -7   4      519.02      534.77     28.35 o
  -4  -7   4       11.81       23.12     22.23 o
  -3  -7   4      253.43      244.70     37.57 o
  -2  -7   4      493.65      516.98     34.88 o
  -1  -7   4      697.34      671.11     37.47 o
   0  -7   4      125.51      139.67     24.91 o
   1  -7   4      191.47      226.09     20.09 o
   2  -7   4      212.43      234.29     32.22 o
   3  -7   4      295.46      311.88     38.38 o
   4  -7   4        4.63       32.38     13.67 o
   5  -7   4       42.57       37.76     12.69 o
   6  -7   4        4.52       -8.61     14.76 o
   7  -7   4       25.06        8.30     12.60 o
   8  -7   4       51.58        8.54     11.26 o
  -9  -6   4      143.49      135.27     19.71 o
  -8  -6   4      182.35      142.86     31.29 o
  -7  -6   4      555.91      637.12     46.84 o
  -6  -6   4      645.49      680.87     78.74 o
  -5  -6   4      730.05      752.88     35.14 o
  -4  -6   4      966.94     1091.58     43.53 o
  -3  -6   4      781.35      812.67     36.95 o
  -2  -6   4     1055.19     1047.09     35.47 o
  -1  -6   4      159.79      204.85     18.68 o
   0  -6   4       80.24       77.00     14.83 o
   1  -6   4      238.40      269.37     19.29 o
   2  -6   4      431.91      436.55     20.07 o
   3  -6   4      425.20      414.41     33.97 o
   4  -6   4       21.56       42.72     11.81 o
   5  -6   4       70.80       39.11     13.51 o
   6  -6   4       38.66       29.08     12.62 o
   7  -6   4       99.59       99.45     18.53 o
   8  -6   4        8.39       21.98      9.57 o
   9  -6   4        1.55       12.97     22.03 o
  -9  -5   4      106.21       98.92     34.59 o
  -8  -5   4      226.56      282.24     70.30 o
  -7  -5   4      562.49      538.10     24.63 o
  -6  -5   4      490.12      470.39     22.24 o
  -5  -5   4       10.00       24.82     13.79 o
  -4  -5   4      311.89      336.34     19.28 o
  -3  -5   4      983.80      997.44     31.23 o
  -2  -5   4     2194.84     2188.78     59.27 o
  -1  -5   4      518.51      573.05     23.19 o
   0  -5   4       82.54       85.75     13.24 o
   1  -5   4       30.13       39.34     14.07 o
   2  -5   4      439.91      475.18     16.26 o
   3  -5   4      870.79      882.82     24.43 o
   4  -5   4        3.75       21.33     10.74 o
   5  -5   4       78.35      105.40     18.29 o
   6  -5   4        3.93        4.07     11.77 o
   7  -5   4        1.62        3.68     12.45 o
   8  -5   4        8.90        3.84      9.76 o
   9  -5   4        0.45       -4.29      9.08 o
 -10  -4   4      108.84       74.15     20.94 o
  -9  -4   4       47.07       21.52     14.70 o
  -8  -4   4      339.52      345.53     40.04 o
  -7  -4   4      587.29      612.72     27.64 o
  -6  -4   4      296.96      327.03     21.03 o
  -5  -4   4      284.96      330.00     27.07 o
  -4  -4   4      319.21      306.51     27.89 o
  -3  -4   4     1890.77     1897.06     48.02 o
  -2  -4   4     2826.45     2933.46     59.13 o
  -1  -4   4     1195.22     1150.79     30.23 o
   0  -4   4       75.36      108.82     15.64 o
   1  -4   4     1134.52     1263.63     38.22 o
   2  -4   4    12439.11    12862.77    252.26 o
   3  -4   4     1732.82     1815.69     37.95 o
   4  -4   4      274.21      294.40     20.72 o
   5  -4   4       40.89       46.40     18.56 o
   6  -4   4       83.77      100.44     16.06 o
   7  -4   4       26.69       45.92      8.81 o
   8  -4   4       14.88        1.08      8.74 o
   9  -4   4        0.88       -2.80     11.19 o
 -10  -3   4       69.77       38.50     32.11 o
  -9  -3   4       63.90       39.78     10.35 o
  -8  -3   4      492.09      508.78     42.92 o
  -7  -3   4     1441.56     1522.90     34.69 o
  -6  -3   4      223.51      241.62     16.86 o
  -5  -3   4      874.42      935.09     39.42 o
  -4  -3   4      726.96      766.26     32.33 o
  -3  -3   4      918.14      823.18     33.97 o
  -2  -3   4     1496.71     1519.46     35.61 o
  -1  -3   4     2309.31     2205.09     63.21 o
   0  -3   4     3109.33     3095.93     70.10 o
   1  -3   4     3713.13     3846.59     72.56 o
   2  -3   4      755.69      800.00     19.18 o
   3  -3   4       45.86       49.25      9.93 o
   4  -3   4      539.52      557.46     29.64 o
   5  -3   4       15.31       -1.18      7.36 o
   6  -3   4        8.31       20.46     10.11 o
   7  -3   4        0.23       -2.06      6.43 o
   8  -3   4       12.24        0.46      6.66 o
   9  -3   4        3.82       18.34     13.69 o
  10  -3   4        0.29        5.14     10.28 o
  -9  -2   4      105.24       87.68     15.28 o
  -8  -2   4      509.47      543.53     23.74 o
  -7  -2   4      564.45      587.12     25.45 o
  -6  -2   4      623.59      617.18     26.66 o
  -5  -2   4     1472.82     1436.10     60.22 o
  -4  -2   4     1638.07     1509.56     32.79 o
  -3  -2   4      173.22      115.43     17.60 o
  -2  -2   4      530.69      511.99     19.68 o
  -1  -2   4     2629.46     2507.52     53.62 o
   0  -2   4      291.14      273.05     14.67 o
   1  -2   4     1272.13     1250.18     40.45 o
   2  -2   4      851.87      716.69     16.68 o
   3  -2   4     2673.35     2673.55     45.19 o
   4  -2   4       35.90       19.56      6.63 o
   5  -2   4       66.23       63.49     14.29 o
   6  -2   4       90.93       93.44     12.78 o
   7  -2   4       38.19       38.27      9.61 o
   8  -2   4        1.42       -6.34      6.84 o
   9  -2   4        1.93       10.38     10.63 o
  10  -2   4       57.90       36.67     11.88 o
  -9  -1   4      204.03      235.51     31.19 o
  -8  -1   4      249.70      320.92     15.59 o
  -7  -1   4        2.76        4.12      8.08 o
  -6  -1   4     1054.00     1099.86     24.70 o
  -5  -1   4     1978.43     2115.81     37.98 o
  -4  -1   4     2786.47     2912.61     55.57 o
  -3  -1   4     8496.72     8864.38    171.18 o
  -2  -1   4     1910.66     1790.99     34.42 o
  -1  -1   4     2809.62     2634.55     51.86 o
   0  -1   4     3692.25     3386.83     69.34 o
   1  -1   4     2154.70     2137.98     69.38 o
   2  -1   4       17.40       21.23      6.94 o
   3  -1   4     2344.24     2329.42     43.28 o
   4  -1   4      552.78      591.50     14.10 o
   5  -1   4      330.37      326.23     14.38 o
   6  -1   4       62.95       83.05      9.53 o
   7  -1   4        9.92       17.13      7.70 o
   8  -1   4       35.86       44.40      9.28 o
   9  -1   4        8.72       13.05      8.76 o
  10  -1   4        0.25       -1.87      8.55 o
  -9   0   4       96.34      169.22     34.79 o
  -8   0   4       38.65       73.41     17.29 o
  -7   0   4      318.79      330.08     20.83 o
  -6   0   4      634.36      685.54     13.69 o
  -5   0   4     1004.50     1080.29     18.79 o
  -4   0   4     2604.79     2507.63     37.16 o
  -3   0   4     2838.47     2774.89     47.45 o
  -2   0   4     3106.98     3051.86     52.84 o
  -1   0   4     1879.93     1818.41     29.76 o
   0   0   4     4678.82     4438.10     85.27 o
   1   0   4      104.15       89.76     26.14 o
   2   0   4      877.65      810.41     35.41 o
   3   0   4       52.38       27.33      8.12 o
   4   0   4      636.60      598.42     16.90 o
   5   0   4      638.27      604.05     22.58 o
   6   0   4      446.67      411.93     16.36 o
   7   0   4      374.55      417.29     13.40 o
   8   0   4        0.23        8.01      9.22 o
   9   0   4      148.22      135.67     14.62 o
  10   0   4       54.10       47.15     18.83 o
 -10   1   4       82.52       88.52     60.32 o
  -9   1   4      284.07      343.38     43.23 o
  -8   1   4       47.80       71.64     25.94 o
  -7   1   4      682.57      691.71     71.64 o
  -6   1   4      812.40      928.25     45.70 o
  -5   1   4      784.93      756.41     54.55 o
  -4   1   4     3383.39     3337.02     37.66 o
  -3   1   4      648.00      543.27      8.00 o
  -2   1   4     4251.06     3982.57     62.71 o
  -1   1   4      860.22      761.63     15.36 o
   0   1   4      295.76      359.85     13.59 o
   1   1   4      391.84      342.12     15.23 o
   2   1   4      517.94      525.16     26.14 o
   3   1   4     1551.77     1404.80     22.10 o
   4   1   4      826.32      800.06     18.69 o
   5   1   4       12.02       15.34     10.19 o
   6   1   4      221.19      205.42     27.89 o
   7   1   4        6.72       10.63     10.23 o
   8   1   4      120.17      145.77     12.49 o
   9   1   4       49.65        8.16     16.34 o
  10   1   4       16.35       28.35     12.46 o
  11   1   4        4.52        3.39     11.71 o
 -10   2   4       74.56      134.02     38.70 o
  -9   2   4       67.79       68.96     29.44 o
  -8   2   4      161.66      207.92     33.35 o
  -7   2   4      427.40      465.67     39.11 o
  -6   2   4     1109.43     1302.71     86.46 o
  -5   2   4     1601.83     1796.17     61.76 o
  -4   2   4      751.35      835.19     34.79 o
  -3   2   4     1794.57     1759.94     50.85 o
  -2   2   4     1668.72     1599.36     18.33 o
  -1   2   4     3996.05     3623.88     52.86 o
   0   2   4     5309.39     4944.62     59.07 o
   1   2   4     5468.74     5465.58     63.70 o
   2   2   4     2319.54     2080.00     52.80 o
   3   2   4     4954.41     4993.68     98.95 o
   4   2   4     1524.07     1592.78     38.19 o
   5   2   4      229.95      246.68     11.03 o
   6   2   4       47.39       43.42     16.02 o
   7   2   4      238.10      265.62     65.77 o
   8   2   4      347.59      391.02     33.56 o
   9   2   4      503.52      561.08     69.07 o
  10   2   4       61.18       63.62     16.43 o
  11   2   4       12.81       47.31     17.13 o
 -10   3   4       56.34       87.49     34.79 o
  -9   3   4       26.57       37.88     26.97 o
  -8   3   4       50.36      117.55     50.85 o
  -7   3   4        6.47       25.32     21.00 o
  -6   3   4      274.01      299.74     31.50 o
  -5   3   4     1911.21     1969.31     69.99 o
  -4   3   4      706.71      692.74     32.73 o
  -3   3   4     3421.26     3431.17    128.56 o
  -2   3   4     1806.74     1753.98     20.41 o
  -1   3   4     1223.31     1119.84     14.70 o
   0   3   4      411.42      340.25      9.87 o
   1   3   4     1585.22     1567.04     31.91 o
   2   3   4     7093.76     6319.43    126.66 o
   3   3   4    21362.51    22043.05    575.30 o
   4   3   4     4701.55     4516.18    125.17 o
   5   3   4     1249.91     1184.06     34.29 o
   6   3   4      737.00      771.61     25.11 o
   7   3   4     2121.52     2258.95     68.22 o
   8   3   4      584.47      663.53     35.40 o
   9   3   4       47.01       57.09     15.85 o
  10   3   4       22.07       34.31     15.86 o
  11   3   4        3.43       11.02     48.17 o
  -9   4   4       40.98       17.09     26.14 o
  -8   4   4       35.24       47.76     43.85 o
  -7   4   4        2.15      -39.53     39.53 o
  -6   4   4       41.51       47.35     21.20 o
  -5   4   4      328.37      406.48     22.51 o
  -4   4   4     1344.46     1405.01     44.79 o
  -3   4   4      694.32      690.51     26.71 o
  -2   4   4     3144.90     3244.38     40.05 o
  -1   4   4     4971.99     4948.03     59.83 o
   0   4   4     1059.85      931.50     15.03 o
   1   4   4     1799.07     1599.14     29.80 o
   2   4   4     4154.70     3976.37     84.51 o
   3   4   4       19.07       -4.50     14.46 o
   4   4   4      384.69      387.75     43.64 o
   5   4   4      625.19      658.00     32.42 o
   6   4   4      309.63      321.91     37.47 o
   7   4   4       42.10       39.72     15.33 o
   8   4   4      489.65      509.76     24.13 o
   9   4   4        1.36        1.59      8.39 o
  10   4   4        2.51       33.59     22.19 o
  -9   5   4       77.11      110.34     35.82 o
  -8   5   4       79.43      112.40     53.52 o
  -7   5   4       69.76       69.38     44.06 o
  -6   5   4      191.06      181.57     48.58 o
  -5   5   4        1.42      -11.47     22.06 o
  -4   5   4     1403.00     1317.37     41.44 o
  -3   5   4     3869.65     4170.30     54.22 o
  -2   5   4     6462.97     6488.33     84.51 o
  -1   5   4     2076.11     2066.31     26.84 o
   0   5   4     1547.14     1510.67     25.71 o
   1   5   4     2329.11     2085.01     33.62 o
   2   5   4     3215.99     2949.77     87.29 o
   3   5   4      206.30      142.23     15.86 o
   4   5   4     1892.90     1914.63     43.23 o
   5   5   4      507.04      574.47     23.50 o
   6   5   4      555.38      528.29     29.61 o
   7   5   4      489.24      517.19     30.32 o
   8   5   4      359.17      312.49     33.97 o
   9   5   4        8.69       32.52     11.11 o
  10   5   4        3.72        1.79     11.02 o
  -8   6   4      110.06      137.52     60.11 o
  -7   6   4        0.87       17.50     40.56 o
  -6   6   4      202.06      200.26     50.95 o
  -5   6   4      128.56      166.96     27.28 o
  -4   6   4      377.47      386.61     22.76 o
  -3   6   4      378.39      416.82     12.40 o
  -2   6   4      547.51      527.40     17.20 o
  -1   6   4     1382.39     1322.23     26.76 o
   0   6   4     3165.58     2968.21     47.47 o
   1   6   4     4706.77     4432.50     76.07 o
   2   6   4     1015.66      937.23     25.75 o
   3   6   4      558.45      498.63     24.95 o
   4   6   4      139.33      169.97     26.77 o
   5   6   4      376.46      373.66     21.91 o
   6   6   4      249.13      288.06     25.45 o
   7   6   4      532.70      554.03     27.80 o
   8   6   4      124.06      136.89     23.38 o
   9   6   4       11.28       -0.07     27.38 o
  10   6   4        1.31       -9.35     12.71 o
  -8   7   4        2.84       -4.73     43.03 o
  -7   7   4       65.98      107.53     28.74 o
  -6   7   4      179.62      170.06     24.13 o
  -5   7   4      813.35      668.68     86.02 o
  -4   7   4      250.74      246.68     23.40 o
  -3   7   4      257.30      248.92     12.90 o
  -2   7   4      365.32      368.70     15.06 o
  -1   7   4     1024.45     1005.29     27.48 o
   0   7   4     1711.83     1637.49     32.01 o
   1   7   4     3970.97     3737.62     60.20 o
   2   7   4      695.77      662.05     39.42 o
   3   7   4      733.15      756.55     27.65 o
   4   7   4      189.61      200.27     22.40 o
   5   7   4      341.13      376.10     40.08 o
   6   7   4      303.12      384.15     40.83 o
   7   7   4      349.70      331.90     41.07 o
   8   7   4      142.45      194.36     25.94 o
   9   7   4       20.94       19.92     16.45 o
  10   7   4        6.96      -15.91     25.12 o
  -7   8   4       76.50      101.90     43.66 o
  -6   8   4      253.39      362.77     39.00 o
  -5   8   4      177.98      166.32     26.68 o
  -4   8   4      404.71      353.16     32.80 o
  -3   8   4      172.98      187.83     28.80 o
  -2   8   4       94.20       83.06     13.27 o
  -1   8   4      854.62      842.05     27.96 o
   0   8   4     1455.46     1342.87     38.58 o
   1   8   4      443.44      462.68     21.91 o
   2   8   4      795.07      798.70     46.72 o
   3   8   4      415.67      433.31     28.82 o
   4   8   4      732.77      678.58     49.89 o
   5   8   4      780.17      789.98     40.95 o
   6   8   4      690.41      673.14     33.34 o
   7   8   4      291.68      285.50     43.59 o
   8   8   4      146.62      154.64     39.44 o
   9   8   4       73.38       36.19     19.80 o
  -7   9   4       18.02       14.67     27.21 o
  -6   9   4       80.41       82.35     55.38 o
  -5   9   4       31.06       21.60      8.39 o
  -4   9   4      107.21      130.89     11.75 o
  -3   9   4       24.17       31.19     12.23 o
  -2   9   4        2.03       -3.82      8.39 o
  -1   9   4      136.92      133.35     16.81 o
   0   9   4     1977.14     1971.24     66.21 o
   1   9   4      399.20      384.49     23.31 o
   2   9   4      676.72      723.94     24.67 o
   3   9   4      385.49      376.07     24.95 o
   4   9   4      152.19      126.16     40.86 o
   5   9   4      353.06      426.58     28.46 o
   6   9   4      662.54      618.94     42.35 o
   7   9   4      269.61      280.57     28.24 o
   8   9   4      224.16      251.50     34.75 o
   9   9   4      457.22      569.17     48.03 o
  -6  10   4        0.19      -11.73     27.79 o
  -5  10   4       38.61      -15.03     27.38 o
  -4  10   4       67.47       53.08     29.49 o
  -3  10   4       71.49       44.53     14.60 o
  -2  10   4      196.28      231.08     43.06 o
  -1  10   4      442.29      464.97     25.17 o
   0  10   4      253.67      301.71     36.95 o
   1  10   4      548.37      528.62     24.80 o
   2  10   4      263.37      279.51     29.97 o
   3  10   4      173.27      160.09     35.73 o
   4  10   4      279.17      243.33     25.15 o
   5  10   4      548.12      516.33     33.63 o
   6  10   4      357.98      317.78     36.50 o
   7  10   4      135.77      116.08     30.37 o
   8  10   4      148.95      316.57    117.86 o
  -5  11   4       10.89      -24.91     31.29 o
  -4  11   4       71.60       59.01     18.96 o
  -3  11   4      109.49       98.32     20.02 o
  -2  11   4       25.65       18.92     15.18 o
  -1  11   4      769.46      757.38     63.81 o
   0  11   4      801.29      751.17     37.37 o
   1  11   4     1434.85     1367.99     43.45 o
   2  11   4     1040.55     1005.26     38.07 o
   3  11   4     1060.42      887.28    103.98 o
   4  11   4     1488.99     1416.84     54.93 o
   5  11   4      608.41      562.27     47.55 o
   6  11   4      132.42      138.54     26.20 o
   7  11   4      103.16      103.78     32.13 o
  -4  12   4        2.05        3.27     21.10 o
  -3  12   4       64.00       47.20     23.01 o
  -2  12   4      319.75      304.60     37.28 o
  -1  12   4       78.18       86.72     23.30 o
   0  12   4        0.81        8.62     13.93 o
   1  12   4        5.07       -7.23     13.97 o
   2  12   4      304.48      283.88     25.39 o
   3  12   4      719.85      734.25     32.82 o
   4  12   4      469.51      504.10     60.42 o
   5  12   4      329.87      345.15     42.21 o
   6  12   4      162.69      152.89     36.07 o
  -2  13   4       35.03       54.15     17.71 o
  -1  13   4       69.11       58.52     21.36 o
   0  13   4       38.04       21.97     22.14 o
   1  13   4      168.44      134.93     31.42 o
   2  13   4       26.54       27.35     27.47 o
   3  13   4      166.95      128.16     24.54 o
   4  13   4      209.68      197.16     27.40 o
  -2 -12   5      103.22      125.70     29.84 o
  -1 -12   5      162.34      177.59     31.50 o
   0 -12   5      192.26      198.95     30.12 o
   1 -12   5      237.45      306.00     41.74 o
  -4 -11   5       32.83       80.92     31.83 o
  -3 -11   5        2.55       -9.70     24.73 o
  -2 -11   5       37.15       92.16     24.60 o
  -1 -11   5       45.98       24.78     48.58 o
   0 -11   5      226.48      207.29     29.62 o
   1 -11   5      205.94      313.20     59.36 o
   2 -11   5      122.76      206.23     41.50 o
   3 -11   5      191.08      188.28     47.29 o
  -6 -10   5       64.51      114.06     31.24 o
  -5 -10   5       30.78       45.38     25.91 o
  -4 -10   5       18.29       16.20     45.29 o
  -3 -10   5      471.16      468.41     44.76 o
  -2 -10   5      591.33      628.34    108.08 o
  -1 -10   5      221.75      241.98     56.30 o
   0 -10   5      165.98      139.93     30.03 o
   1 -10   5      274.83      284.79     23.38 o
   2 -10   5      131.45      131.75     29.06 o
   3 -10   5      114.56      154.52     29.09 o
   4 -10   5       37.63        2.48     13.54 o
   5 -10   5       13.00       -2.48     14.03 o
  -7  -9   5      188.02      154.19     26.14 o
  -6  -9   5      172.99      164.24     25.81 o
  -5  -9   5      359.45      410.99     68.86 o
  -4  -9   5      784.27      736.31     48.46 o
  -3  -9   5      679.62      793.56     79.57 o
  -2  -9   5      365.11      366.53     36.44 o
  -1  -9   5      912.23      946.15     52.12 o
   0  -9   5      458.43      472.92     31.88 o
   1  -9   5       83.70       87.81     19.72 o
   2  -9   5      278.60      279.04     22.96 o
   3  -9   5      111.93      114.62     18.09 o
   4  -9   5      144.79       99.70     29.10 o
   5  -9   5      144.17      163.77     35.06 o
   6  -9   5        3.60       13.87     19.48 o
  -8  -8   5       20.43        7.83     19.15 o
  -7  -8   5      100.99       79.43     20.44 o
  -6  -8   5      147.20      222.32     83.48 o
  -5  -8   5      119.76      104.93     25.34 o
  -4  -8   5      397.77      402.59     35.69 o
  -3  -8   5      202.31      154.00     83.27 o
  -2  -8   5      361.21      389.18     69.17 o
  -1  -8   5      718.23      752.43     35.66 o
   0  -8   5      637.72      593.56     75.55 o
   1  -8   5      208.94      214.91     37.40 o
   2  -8   5      226.35      253.85     18.16 o
   3  -8   5      334.30      353.10     22.15 o
   4  -8   5      141.23      169.95     28.99 o
   5  -8   5       53.15       37.43     12.29 o
   6  -8   5       13.11        1.97     10.27 o
   7  -8   5        4.44       29.46     19.56 o
  -8  -7   5       42.07        0.45     13.60 o
  -7  -7   5      165.00      242.52    131.03 o
  -6  -7   5      337.71      393.47     62.07 o
  -5  -7   5      683.93      669.00     39.09 o
  -4  -7   5      541.20      494.05     28.14 o
  -3  -7   5      107.50      118.49     22.86 o
  -2  -7   5      355.49      343.24     25.80 o
  -1  -7   5      815.55      807.11     35.59 o
   0  -7   5      771.10      841.80     55.79 o
   1  -7   5      348.90      430.93     31.41 o
   2  -7   5      201.31      204.80     16.09 o
   3  -7   5      645.19      582.72     29.36 o
   4  -7   5      667.13      694.32     47.52 o
   5  -7   5       54.77       72.91     12.35 o
   6  -7   5      220.58      226.48     34.50 o
   7  -7   5        1.14        4.45     15.43 o
   8  -7   5        3.93      -11.69     18.73 o
  -9  -6   5        1.48      -24.09     24.09 o
  -8  -6   5        5.50      -19.00     23.77 o
  -7  -6   5       23.03       -4.46     14.83 o
  -6  -6   5      234.19      261.13     34.89 o
  -5  -6   5     1041.96     1069.67     83.99 o
  -4  -6   5      603.28      608.70     41.07 o
  -3  -6   5      392.69      468.50     42.59 o
  -2  -6   5      234.58      276.82     26.90 o
  -1  -6   5      748.20      803.61     44.78 o
   0  -6   5     1135.62     1154.69     49.10 o
   1  -6   5      754.27      721.40     35.67 o
   2  -6   5     2038.31     2188.34     57.16 o
   3  -6   5     2459.68     2684.36     65.57 o
   4  -6   5     1404.56     1452.43    137.79 o
   5  -6   5      430.94      465.19     45.94 o
   6  -6   5      389.93      363.87     37.26 o
   7  -6   5      386.45      482.15     49.82 o
   8  -6   5      109.17       63.91     15.28 o
  -9  -5   5        3.59       13.81     15.92 o
  -8  -5   5        2.25       26.65     14.92 o
  -7  -5   5       27.08       32.21     14.83 o
  -6  -5   5      176.49      167.06     27.42 o
  -5  -5   5       96.37       70.10     22.75 o
  -4  -5   5       45.95       68.33     17.21 o
  -3  -5   5       97.57      107.83     18.20 o
  -2  -5   5      290.84      265.86     43.44 o
  -1  -5   5     1291.56     1402.50     46.59 o
   0  -5   5     1353.60     1268.73     44.07 o
   1  -5   5     1512.95     1589.39     49.19 o
   2  -5   5     1350.73     1339.37     64.33 o
   3  -5   5      487.10      481.44     20.32 o
   4  -5   5       70.39       92.07     18.67 o
   5  -5   5     1591.42     1663.46    118.91 o
   6  -5   5      763.15      838.52    134.74 o
   7  -5   5      401.60      379.29     55.07 o
   8  -5   5      100.95      104.52     27.01 o
   9  -5   5       12.57       13.30     12.92 o
  -9  -4   5       10.57       24.53     11.84 o
  -8  -4   5       19.80        1.16     15.67 o
  -7  -4   5        7.07       19.18     17.36 o
  -6  -4   5      373.67      357.83     54.66 o
  -5  -4   5      122.12      120.07     16.19 o
  -4  -4   5      497.77      501.49     25.67 o
  -3  -4   5      161.18      159.07     17.23 o
  -2  -4   5       10.54       16.78     14.51 o
  -1  -4   5      473.80      500.82     20.65 o
   0  -4   5     1125.18     1107.68     37.09 o
   1  -4   5      398.13      359.39     19.66 o
   2  -4   5      355.55      381.30     18.92 o
   3  -4   5      283.60      257.91     16.49 o
   4  -4   5      790.55      855.34     49.16 o
   5  -4   5      143.83      181.83     33.14 o
   6  -4   5      135.60      127.18     16.36 o
   7  -4   5      261.29      252.40     33.56 o
   8  -4   5      210.49      236.53     46.38 o
   9  -4   5       46.83       40.15     11.71 o
 -10  -3   5       11.24       88.52     63.20 o
  -9  -3   5        2.73        6.76     13.32 o
  -8  -3   5       63.72       57.93     12.97 o
  -7  -3   5       73.13       93.30     18.25 o
  -6  -3   5       88.59       49.15     16.67 o
  -5  -3   5      286.56      277.13     23.98 o
  -4  -3   5      109.45      159.10     15.07 o
  -3  -3   5      695.86      689.43     26.04 o
  -2  -3   5     7359.40     7647.75    182.13 o
  -1  -3   5     5337.14     5087.23    110.36 o
   0  -3   5     3945.03     3710.31     72.49 o
   1  -3   5     3716.41     3719.24     96.64 o
   2  -3   5     4278.25     4351.65     94.47 o
   3  -3   5     1613.45     1558.61     28.82 o
   4  -3   5     2460.35     2667.63     59.24 o
   5  -3   5      438.66      492.40     50.44 o
   6  -3   5      210.43      238.16     17.32 o
   7  -3   5      275.64      236.33     24.04 o
   8  -3   5      159.74      148.44     26.25 o
   9  -3   5       30.88       31.82     11.00 o
  10  -3   5       63.10       21.82     11.45 o
  -9  -2   5       23.63        9.88     10.70 o
  -8  -2   5       94.95       65.68     13.40 o
  -7  -2   5       13.78       16.08      8.79 o
  -6  -2   5        0.20       -6.09      8.44 o
  -5  -2   5      191.98      177.01     10.52 o
  -4  -2   5      745.44      810.70     34.38 o
  -3  -2   5     3480.12     3602.96     71.22 o
  -2  -2   5     5218.40     5320.67    118.19 o
  -1  -2   5      166.38      142.48     19.85 o
   0  -2   5     1177.37     1062.81     31.06 o
   1  -2   5      525.24      541.47     19.35 o
   2  -2   5     1172.85     1033.49     62.48 o
   3  -2   5     1971.61     1860.43     32.16 o
   4  -2   5     3141.37     3084.11     63.14 o
   5  -2   5     1189.56     1196.95     27.64 o
   6  -2   5      124.73      130.21      8.43 o
   7  -2   5      188.31      206.46     16.31 o
   8  -2   5       97.17       85.40      9.98 o
   9  -2   5       21.75       17.48     11.52 o
  10  -2   5       54.70       21.58     17.41 o
  -8  -1   5      174.82      170.95     19.63 o
  -7  -1   5      219.12      226.27     26.39 o
  -6  -1   5       22.91       10.33      9.17 o
  -5  -1   5       45.56       40.08      6.12 o
  -4  -1   5       77.77       82.53     14.20 o
  -3  -1   5     5233.59     5865.68    116.23 o
  -2  -1   5     2188.28     2113.85     48.46 o
  -1  -1   5     3914.89     3826.88     65.07 o
   0  -1   5      329.88      265.48     17.24 o
   1  -1   5     1280.10     1175.64     43.03 o
   2  -1   5       59.91       58.64     12.47 o
   3  -1   5     2771.91     2851.40     49.53 o
   4  -1   5     2758.58     2890.26     54.50 o
   5  -1   5     1600.19     1738.14     25.38 o
   6  -1   5      590.55      623.33     31.58 o
   7  -1   5      135.58      132.47      9.84 o
   8  -1   5       60.88       54.83     10.07 o
   9  -1   5      320.55      396.55     33.54 o
  10  -1   5       34.61       26.82     11.32 o
 -10   0   5       66.39      106.23     37.06 o
  -8   0   5      234.03      201.05     43.33 o
  -7   0   5       20.24       17.33      8.77 o
  -6   0   5        7.99        0.05     13.70 o
  -5   0   5       13.98       14.80      5.91 o
  -4   0   5        0.55        5.76      8.03 o
  -3   0   5     2266.18     2399.50     42.79 o
  -2   0   5     1053.66     1016.46     17.32 o
  -1   0   5     3897.78     3816.67     77.36 o
   0   0   5      614.47      538.56     58.67 o
   1   0   5      678.35      516.52     24.91 o
   2   0   5       87.37       76.33      6.88 o
   3   0   5     1341.08     1226.57     22.23 o
   4   0   5     1900.41     1926.72     37.08 o
   5   0   5     1491.84     1566.61     29.66 o
   6   0   5     1730.85     1719.92     32.27 o
   7   0   5      673.54      683.80     36.13 o
   8   0   5      428.58      435.94     20.15 o
   9   0   5      491.27      481.30     29.17 o
  10   0   5      118.36      106.66     20.14 o
 -10   1   5       11.32       44.88     32.53 o
  -8   1   5       63.91       88.11     28.20 o
  -7   1   5       50.02       35.41     36.85 o
  -6   1   5       37.88       67.73     21.82 o
  -5   1   5       60.24       49.78      6.80 o
  -4   1   5      422.73      415.60      7.27 o
  -3   1   5       70.63       83.14      5.73 o
  -2   1   5      962.28      975.03     21.72 o
  -1   1   5      920.90      898.19     34.79 o
   0   1   5     2705.80     2609.34     60.94 o
   2   1   5     3304.49     3129.97     83.99 o
   3   1   5      883.42      836.02     32.32 o
   4   1   5     1487.92     1341.12     19.92 o
   5   1   5     1638.13     1522.16     30.32 o
   6   1   5      492.44      448.00     25.63 o
   7   1   5      855.95      904.58    113.64 o
   8   1   5     3285.87     3425.11     93.36 o
   9   1   5      510.90      487.88     22.81 o
  10   1   5      193.89      155.60     71.51 o
 -10   2   5        1.99       71.64     35.00 o
  -9   2   5        0.96      -10.50     42.82 o
  -8   2   5        7.03       17.50     23.67 o
  -7   2   5        3.12       53.52     39.73 o
  -6   2   5       18.04       13.38     18.53 o
  -5   2   5        6.61       21.20     16.68 o
  -4   2   5      535.34      596.60     49.41 o
  -3   2   5      398.73      332.01     23.35 o
  -2   2   5       16.88       12.87      4.31 o
  -1   2   5      966.26      897.72     20.40 o
   0   2   5     3920.95     3611.21     56.15 o
   1   2   5     3797.13     3643.04     54.65 o
   2   2   5     6019.79      176.63     16.88 o
   3   2   5     1985.45     1252.27     80.39 o
   4   2   5       10.86        5.81      4.62 o
   5   2   5      525.76      485.38     39.01 o
   6   2   5     1268.01     1326.49     29.34 o
   7   2   5      935.16      987.12     52.19 o
   8   2   5      410.37      462.43     28.68 o
   9   2   5       95.62      108.46     31.91 o
  10   2   5       89.35       62.74     21.56 o
  11   2   5       15.14       45.30     15.57 o
  -9   3   5        5.16      -26.76     45.91 o
  -8   3   5       86.36      101.29     30.26 o
  -7   3   5      281.52      308.39     35.41 o
  -6   3   5      331.04      449.61     59.29 o
  -5   3   5      200.72      220.07     44.67 o
  -4   3   5       77.90       62.17     17.70 o
  -3   3   5      411.98      439.32     41.38 o
  -2   3   5      291.33      255.54     13.47 o
  -1   3   5      790.52      742.18     54.13 o
   0   3   5      479.09      530.25     11.12 o
   1   3   5     3811.81     3837.30     57.18 o
   2   3   5     3206.82     3278.57     64.04 o
   3   3   5     1267.59     1002.15     39.61 o
   4   3   5     1822.50     1614.88     35.81 o
   5   3   5     2375.85     2352.85     56.21 o
   6   3   5      265.73      293.43     22.34 o
   7   3   5      382.69      387.01     20.35 o
   8   3   5      219.04      215.53     22.85 o
   9   3   5     1145.12     1278.53     85.43 o
  10   3   5      147.56      186.34     22.44 o
  11   3   5       18.26       15.03     16.26 o
  -9   4   5       19.45       36.03     49.20 o
  -8   4   5       49.01       74.32     28.00 o
  -7   4   5        6.30       -5.56     19.56 o
  -6   4   5      499.12      600.92     40.97 o
  -5   4   5       83.65       33.97     18.94 o
  -4   4   5      262.22      270.58     21.20 o
  -3   4   5       90.12      113.15     12.26 o
  -2   4   5      287.37      306.37      8.01 o
  -1   4   5     1554.68     1729.75     23.12 o
   0   4   5      482.09      504.43     11.71 o
   1   4   5     3024.87     2884.32     45.88 o
   2   4   5     2875.50     2974.65     60.82 o
   3   4   5     1880.97     1889.31     46.00 o
   4   4   5      864.51      958.86     42.04 o
   5   4   5      515.58      542.57     22.12 o
   6   4   5      728.09      773.71     44.32 o
   7   4   5      581.19      622.55     26.35 o
   8   4   5      177.39      185.35     13.33 o
   9   4   5      332.33      348.94     45.91 o
  10   4   5      154.55      119.08     15.75 o
  -9   5   5        0.63       36.44     51.88 o
  -8   5   5        0.53      -25.94     25.94 o
  -7   5   5      188.53      266.18     35.61 o
  -6   5   5       17.94       41.79     22.85 o
  -5   5   5        0.05       12.95     19.25 o
  -4   5   5      409.22      427.81     29.75 o
  -3   5   5      196.72      202.05      8.05 o
  -2   5   5        9.96       13.17      4.57 o
  -1   5   5      106.72      104.86     14.88 o
   0   5   5      680.41      728.01     16.02 o
   1   5   5      571.00      573.36     15.33 o
   2   5   5     2273.24     2377.93     50.85 o
   3   5   5      803.25      730.37     50.23 o
   4   5   5      584.65      526.87     22.04 o
   5   5   5      134.77      159.09     25.42 o
   6   5   5      471.25      434.32     38.72 o
   7   5   5       43.96       56.35     14.48 o
   8   5   5      406.71      464.54     32.07 o
   9   5   5      145.65      166.94     35.27 o
  10   5   5      114.63       74.83     34.57 o
  -8   6   5        1.89      -14.41     26.35 o
  -7   6   5       70.71      104.99     30.67 o
  -6   6   5     1005.85     1035.73     65.16 o
  -5   6   5       59.73       56.71     29.03 o
  -4   6   5        6.93        8.98      3.61 o
  -3   6   5      332.88      360.79     10.94 o
  -2   6   5      107.73      113.99     13.86 o
  -1   6   5       74.92       69.26      7.70 o
   0   6   5      160.23      136.54      9.69 o
   1   6   5      488.91      498.76     37.35 o
   2   6   5     1238.36     1265.19     30.41 o
   3   6   5     1254.31     1307.65     40.64 o
   4   6   5      574.63      532.43     38.43 o
   5   6   5       83.77       93.25     19.12 o
   6   6   5      226.67      257.55     25.53 o
   7   6   5      184.11      228.95     46.42 o
   8   6   5      124.45      109.51     24.29 o
   9   6   5      174.49      225.57     23.88 o
  10   6   5      256.15      383.31     31.20 o
  -8   7   5       11.76       72.67     33.76 o
  -7   7   5       54.89      101.49     32.73 o
  -6   7   5       16.07       40.41     22.93 o
  -5   7   5       72.38       88.60     32.43 o
  -4   7   5       44.77       51.01     10.31 o
  -3   7   5        8.24       16.77     10.43 o
  -2   7   5      209.89      248.89     12.95 o
  -1   7   5       30.98       22.91      7.99 o
   0   7   5       80.31       94.79     10.61 o
   1   7   5      103.22      112.68     11.19 o
   2   7   5        1.76        4.28      7.34 o
   3   7   5      969.29      966.22     31.27 o
   4   7   5      600.22      625.80     32.05 o
   5   7   5      273.70      329.87     63.30 o
   6   7   5      396.55      487.64     32.76 o
   7   7   5      853.69      828.81     48.58 o
   8   7   5      270.64      246.17     31.91 o
   9   7   5      118.78       77.30     34.57 o
  10   7   5      383.36      494.31     35.00 o
  -7   8   5       20.51       50.19     21.98 o
  -6   8   5       63.55       43.27     24.96 o
  -5   8   5       23.45       12.32      4.46 o
  -4   8   5       44.11       49.15      8.29 o
  -3   8   5       70.11       62.91     17.44 o
  -2   8   5       44.07       33.58      9.00 o
  -1   8   5       26.68       38.78     14.58 o
   0   8   5       75.87       89.63     15.98 o
   1   8   5       38.96       35.50      9.26 o
   2   8   5       11.98       -2.35     13.79 o
   3   8   5      198.20      212.90     45.29 o
   4   8   5      277.27      304.24     29.75 o
   5   8   5      741.29      722.52     38.87 o
   6   8   5      680.16      747.59     57.28 o
   7   8   5      323.63      311.89     32.73 o
   8   8   5      293.83      338.30     32.63 o
   9   8   5      391.64      532.15     36.25 o
  -7   9   5       46.78       60.66     26.05 o
  -6   9   5        2.88        0.22     39.11 o
  -5   9   5        3.42       -9.06      9.06 o
  -4   9   5      143.96      139.59     11.84 o
  -3   9   5      114.17      106.14     11.14 o
  -2   9   5      133.44       94.79     16.96 o
  -1   9   5       87.76       98.15     18.48 o
   0   9   5      142.47      163.72     16.22 o
   1   9   5        8.81       -6.29      8.90 o
   2   9   5      211.53      199.82     33.56 o
   3   9   5        2.90       -9.94     11.69 o
   4   9   5       38.44       28.66     15.50 o
   5   9   5      760.05      669.83     56.63 o
   6   9   5      502.36      449.11     37.74 o
   7   9   5      368.97      331.52     36.90 o
   8   9   5      144.11      172.07     32.22 o
   9   9   5       75.06       44.45     27.32 o
  -6  10   5       15.64       35.00     53.11 o
  -5  10   5        0.58      -20.38     47.55 o
  -4  10   5        1.07        6.88     13.75 o
  -3  10   5        5.83       21.17      8.89 o
  -2  10   5       99.22       74.14     14.20 o
  -1  10   5        1.91        5.44     15.02 o
   0  10   5       68.43       52.51     13.47 o
   1  10   5        4.24        1.46      9.34 o
   2  10   5      173.87      159.27     17.07 o
   3  10   5      119.62      132.35     17.71 o
   4  10   5      236.94      193.14     28.03 o
   5  10   5      150.13      168.50     40.60 o
   6  10   5      132.60      138.42     29.95 o
   7  10   5      143.36      124.82     43.01 o
   8  10   5       20.82       18.41     24.79 o
  -5  11   5        0.58      -18.32     52.29 o
  -4  11   5        0.78       18.71     21.01 o
  -3  11   5       31.85       26.78     12.61 o
  -2  11   5       40.92       46.20     19.26 o
  -1  11   5      248.81      275.49     22.94 o
   0  11   5     1206.14     1165.11     43.14 o
   1  11   5      118.20      103.46     15.44 o
   2  11   5      491.44      452.51     41.59 o
   3  11   5        6.03        7.24     14.89 o
   4  11   5        2.63        2.09     18.72 o
   5  11   5        4.84       -2.37     16.59 o
   6  11   5      269.56      320.89     95.01 o
   7  11   5      183.27      169.37     36.20 o
  -3  12   5        9.57       18.23     20.46 o
  -2  12   5        0.07        7.36     13.95 o
  -1  12   5        2.68       10.30     13.00 o
   0  12   5       16.27       21.81     14.21 o
   1  12   5       14.75       16.71     20.14 o
   2  12   5        0.12       -0.89     13.54 o
   3  12   5       13.68       30.11     25.01 o
   4  12   5        8.20        7.11     13.84 o
   5  12   5       19.27        6.05     24.91 o
   6  12   5       92.63      103.60     27.87 o
  -2  13   5       56.63       67.79     15.90 o
  -1  13   5        2.69        7.60     16.18 o
   0  13   5       25.67       21.58     16.66 o
   1  13   5       25.88       17.00     16.60 o
   2  13   5       47.64       34.23     16.40 o
   3  13   5       18.25       32.08     21.36 o
   4  13   5       37.77       10.42     18.17 o
  -4 -11   6      232.37      269.84     35.29 o
  -3 -11   6      474.01      471.72     62.48 o
  -2 -11   6      128.09       67.52     35.20 o
  -1 -11   6       34.41       59.07     35.20 o
   0 -11   6      206.88      318.06    110.34 o
   1 -11   6      268.34      411.93     77.01 o
   2 -11   6      223.91      281.70     42.57 o
   3 -11   6       83.90      157.15     29.69 o
  -5 -10   6        9.73      -21.60     21.60 o
  -4 -10   6       27.56       85.12     78.02 o
  -3 -10   6       52.84       91.02     24.45 o
  -2 -10   6       71.40       58.74     27.25 o
  -1 -10   6        0.33       -3.90     17.16 o
   0 -10   6       87.63       31.86     23.99 o
   1 -10   6       91.16       55.53     23.47 o
   2 -10   6       50.43       64.97     16.90 o
   3 -10   6      188.07      189.56     21.15 o
   4 -10   6       84.30       50.22     27.68 o
  -6  -9   6        0.56       -7.38     22.20 o
  -5  -9   6        0.00        3.76     21.04 o
  -4  -9   6       33.03       60.34     25.81 o
  -3  -9   6       96.78      105.21     38.93 o
  -2  -9   6       47.71       95.06     22.27 o
  -1  -9   6        8.91      -14.10     49.72 o
   0  -9   6       26.78       20.78     44.47 o
   1  -9   6      155.74      152.35     29.13 o
   2  -9   6      117.31      202.80     51.58 o
   3  -9   6      206.61      240.89     30.09 o
   4  -9   6      155.93      141.54     20.07 o
   5  -9   6       66.12       76.85     23.02 o
   6  -9   6       38.99       35.23     18.19 o
  -7  -8   6        5.32      -29.35     30.61 o
  -6  -8   6        0.63       -6.29     22.13 o
  -5  -8   6       14.08       54.91     18.59 o
  -4  -8   6        0.96       32.17     17.61 o
  -3  -8   6       13.54       -1.67     18.84 o
  -2  -8   6       12.77       25.18     16.66 o
  -1  -8   6       13.28        6.30     26.10 o
   0  -8   6       18.88       36.11     35.41 o
   1  -8   6       11.30       10.55     18.73 o
   2  -8   6      299.82      395.60     29.92 o
   3  -8   6      250.88      242.41     37.10 o
   4  -8   6      105.25      102.00     22.34 o
   5  -8   6      196.21      204.13     38.41 o
   6  -8   6        0.80      -18.60     18.60 o
   7  -8   6      127.43      126.91     45.80 o
  -8  -7   6       18.19       25.01     31.91 o
  -7  -7   6       18.84       16.99     25.64 o
  -6  -7   6       12.31       41.16     19.15 o
  -5  -7   6        8.38       12.15     17.10 o
  -4  -7   6        5.80       12.30     14.10 o
  -3  -7   6        1.26        6.12     23.64 o
  -2  -7   6        2.08        9.04     17.37 o
  -1  -7   6        5.63       38.69     29.44 o
   0  -7   6       77.61       81.87     22.24 o
   1  -7   6       24.64        6.44     34.38 o
   2  -7   6       34.33       34.95     23.52 o
   3  -7   6       33.78       52.48     13.35 o
   4  -7   6      251.78      254.88     18.98 o
   5  -7   6      299.40      345.29     29.30 o
   6  -7   6      268.30      249.81     26.99 o
   7  -7   6      102.11      123.07     65.77 o
  -8  -6   6        1.91       15.21     16.70 o
  -7  -6   6      162.53      125.60     30.55 o
  -6  -6   6       53.58       54.81     30.06 o
  -5  -6   6        8.79       14.46     15.69 o
  -4  -6   6        0.08        6.06     15.06 o
  -3  -6   6       52.90       33.74     15.44 o
  -2  -6   6        5.10        3.29     29.34 o
  -1  -6   6       18.11       -6.77     15.90 o
   0  -6   6       67.97       95.18     21.32 o
   1  -6   6      610.40      600.90     68.14 o
   2  -6   6        5.77       -2.06     23.26 o
   3  -6   6      658.30      613.61     29.37 o
   4  -6   6      320.83      413.58     38.53 o
   5  -6   6      259.85      241.15     18.32 o
   6  -6   6      489.79      506.55     86.88 o
   7  -6   6       30.91       26.66     13.45 o
   8  -6   6       40.23       15.94     13.50 o
  -9  -5   6       38.43       38.58     14.47 o
  -8  -5   6        0.55       17.14     20.80 o
  -7  -5   6       65.22       39.41     21.86 o
  -6  -5   6      136.76      109.28     18.11 o
  -5  -5   6      205.24      215.32     38.50 o
  -4  -5   6      365.37      363.71     55.17 o
  -3  -5   6      503.80      515.35     41.80 o
  -2  -5   6        2.15       27.03     15.76 o
  -1  -5   6      839.79      901.75     62.07 o
   0  -5   6      882.29      894.96     47.76 o
   1  -5   6      205.60      199.19     18.77 o
   2  -5   6      102.14      149.34     42.61 o
   3  -5   6        9.79       14.43     10.88 o
   4  -5   6      237.51      274.30     31.37 o
   5  -5   6      702.60      721.29     43.44 o
   6  -5   6      619.57      646.87     86.98 o
   7  -5   6      366.67      454.30     37.85 o
   8  -5   6       83.30       75.51     12.03 o
   9  -5   6        7.32        8.35     19.64 o
  -9  -4   6        5.65       -9.82     18.73 o
  -8  -4   6      132.98      141.88     15.85 o
  -7  -4   6       34.12       29.63     19.87 o
  -6  -4   6       14.51       18.01     17.28 o
  -5  -4   6       16.65       13.85     23.26 o
  -4  -4   6      260.30      258.80     32.73 o
  -3  -4   6        4.80       11.44     12.87 o
  -2  -4   6      246.93      352.96     42.41 o
  -1  -4   6      165.11      253.19     70.10 o
   0  -4   6      415.52      485.69     22.05 o
   1  -4   6     1773.36     1887.91     54.64 o
   2  -4   6     1250.15     1309.47     37.34 o
   3  -4   6      721.64      803.20     25.79 o
   4  -4   6      316.45      332.59     23.69 o
   5  -4   6      355.17      329.40     29.33 o
   6  -4   6      145.65      114.34     17.52 o
   7  -4   6       71.03       59.58     20.90 o
   8  -4   6      100.27       86.59     15.49 o
   9  -4   6       31.89       26.67     18.32 o
  -9  -3   6       11.51       28.59     15.18 o
  -8  -3   6      172.75      129.53     20.51 o
  -7  -3   6       50.77       32.07     11.65 o
  -6  -3   6      250.07      222.14     26.14 o
  -5  -3   6        6.98        0.58     10.02 o
  -4  -3   6      226.58      234.88     25.32 o
  -3  -3   6      100.93      141.05     17.09 o
  -2  -3   6       54.83       81.33     15.75 o
  -1  -3   6       27.49       25.46     10.04 o
   0  -3   6      520.26      456.49     43.85 o
   1  -3   6       42.45       68.50     23.37 o
   2  -3   6      472.41      504.71     34.50 o
   3  -3   6      629.36      629.70     17.40 o
   4  -3   6      328.02      383.07     24.09 o
   5  -3   6       49.85       59.31     13.83 o
   6  -3   6       76.18      109.93     20.52 o
   7  -3   6      211.24      203.17     14.73 o
   8  -3   6       79.14       81.57     16.55 o
   9  -3   6      149.46      115.83     18.36 o
  10  -3   6      117.40       27.49     15.73 o
  -8  -2   6       51.04       23.71      8.22 o
  -7  -2   6        0.40       -7.93     11.78 o
  -6  -2   6       99.49       80.99     21.51 o
  -5  -2   6       69.56       58.44     10.44 o
  -4  -2   6        4.16       13.09      9.13 o
  -3  -2   6       27.41       16.40      7.76 o
  -2  -2   6       99.13      130.67     13.26 o
  -1  -2   6        0.51       -8.59      8.59 o
   0  -2   6       67.13       84.09     11.43 o
   1  -2   6      543.14      560.04     33.66 o
   2  -2   6     1534.84     1585.49     42.99 o
   3  -2   6       61.99       40.46      8.30 o
   4  -2   6     1409.51     1372.96     30.66 o
   5  -2   6       52.55       65.46     12.58 o
   6  -2   6        0.76       -8.95      8.95 o
   7  -2   6       76.49       47.93     27.36 o
   8  -2   6      141.79      218.08     58.73 o
   9  -2   6      499.99      528.62     78.16 o
  10  -2   6      250.06      230.16     52.31 o
  -8  -1   6       21.25       22.62      9.31 o
  -7  -1   6        7.73        6.93      8.49 o
  -6  -1   6      187.47      196.71     14.79 o
  -5  -1   6      383.36      408.73     18.67 o
  -4  -1   6      293.89      317.53     27.17 o
  -3  -1   6      162.37      147.28     35.31 o
  -2  -1   6        0.62        6.91      6.48 o
  -1  -1   6        2.93       11.44      9.03 o
   0  -1   6      188.03      194.50     21.08 o
   1  -1   6      624.18      646.12     30.26 o
   2  -1   6       46.62       19.35     13.18 o
   3  -1   6      640.35      709.52     14.45 o
   4  -1   6      220.09      257.89     17.50 o
   5  -1   6      112.14      148.13     12.79 o
   6  -1   6      181.04      207.06     14.16 o
   7  -1   6        0.94       -6.14      9.30 o
   8  -1   6      342.96      377.84     33.45 o
   9  -1   6     1013.11      915.98     55.09 o
  10  -1   6      294.66      250.97     17.81 o
  -8   0   6       25.57       37.67     25.73 o
  -7   0   6       24.09       19.50      5.95 o
  -6   0   6       91.38       85.44     18.44 o
  -5   0   6      414.14      441.25     23.57 o
  -4   0   6      924.83      957.76     52.08 o
  -3   0   6       75.51       73.96      6.04 o
  -2   0   6      671.59      647.85     17.28 o
  -1   0   6        0.21        6.82     10.61 o
   0   0   6      981.08     1006.85     27.06 o
   1   0   6        0.20       18.12     21.20 o
   2   0   6     1889.80     1940.48     78.85 o
   3   0   6      464.58      506.89     12.32 o
   4   0   6        2.63        7.29      5.94 o
   5   0   6        6.68       14.13     12.10 o
   6   0   6      279.94      303.07     15.18 o
   7   0   6      136.83      131.20     10.14 o
   8   0   6      286.89      310.22     17.37 o
   9   0   6       78.74      116.96     14.17 o
  10   0   6       15.33       13.85      9.05 o
  -8   1   6        4.47       19.35     24.09 o
  -7   1   6        0.37       19.56     20.79 o
  -6   1   6       19.05       18.53     32.11 o
  -5   1   6      642.53      646.90     44.98 o
  -4   1   6      902.81      856.94     19.91 o
  -3   1   6      201.43      172.15     12.70 o
  -2   1   6      144.31      135.25     15.23 o
  -1   1   6      567.75      557.48     18.53 o
   0   1   6     2006.39     2109.91     71.64 o
   1   1   6      300.87      273.80     18.32 o
   2   1   6      309.54       44.47     15.03 o
   3   1   6       39.49       44.06     25.73 o
   4   1   6      302.38      115.62    141.22 o
   5   1   6       37.25       30.41      8.01 o
   6   1   6       45.18       37.03     11.01 o
   7   1   6        2.18       -2.81     10.31 o
   8   1   6      234.56      234.46     21.57 o
   9   1   6       57.17       63.00     15.04 o
  10   1   6      243.28      226.13     14.59 o
  -9   2   6        0.13       23.06     48.17 o
  -8   2   6       32.89       49.82     26.97 o
  -7   2   6        3.63       17.09     36.03 o
  -6   2   6        5.93       -8.44     18.12 o
  -5   2   6      326.60      326.09     49.82 o
  -4   2   6       65.21       82.14     17.91 o
  -3   2   6     1288.35     1209.01     15.52 o
  -2   2   6      357.44      378.05     26.85 o
  -1   2   6      658.87      645.95     12.50 o
   0   2   6      631.46      792.78     26.35 o
   1   2   6       78.82       52.72      8.34 o
   2   2   6      440.35      497.37     25.94 o
   3   2   6      188.77      199.69     34.38 o
   4   2   6     1062.59     1162.17     22.03 o
   5   2   6     1592.27     1647.53     29.93 o
   6   2   6      240.34      252.21     16.78 o
   7   2   6      868.25      869.24     68.86 o
   8   2   6      394.95      443.86     49.72 o
   9   2   6       14.34        9.09     11.63 o
  10   2   6       12.74        1.99     15.79 o
  -9   3   6       14.48       58.26     32.11 o
  -8   3   6      118.33      142.66     33.97 o
  -7   3   6       57.20       78.85     45.91 o
  -6   3   6      109.00      146.37     27.17 o
  -5   3   6      190.47      232.83     28.20 o
  -4   3   6      305.45      424.29     29.85 o
  -3   3   6      346.22      340.66      5.93 o
  -2   3   6      538.13      587.12     11.52 o
  -1   3   6     2288.42     2429.18     45.17 o
   0   3   6       90.89      122.19     30.88 o
   1   3   6        4.32        5.82      3.62 o
   2   3   6        0.13       -2.49      6.56 o
   3   3   6      355.99      362.84      9.33 o
   4   3   6      431.12      495.49     19.72 o
   5   3   6       27.44       36.18      6.79 o
   6   3   6      176.47      148.67      8.06 o
   7   3   6      344.58      363.39     37.06 o
   8   3   6        1.42       12.45     11.28 o
   9   3   6       15.46        2.04     14.04 o
  10   3   6       22.09       19.49     18.17 o
  -9   4   6        0.18      -12.97     26.76 o
  -8   4   6        2.65       20.38     24.70 o
  -7   4   6       69.76       78.64     27.59 o
  -6   4   6      127.41      101.70     43.23 o
  -5   4   6     2154.94     2363.12    126.40 o
  -4   4   6      342.45      401.23     50.44 o
  -3   4   6      274.45      241.05      7.04 o
  -2   4   6      113.40      116.67      8.46 o
  -1   4   6      240.65      296.93      8.10 o
   0   4   6      126.69      179.98     10.13 o
   1   4   6        2.40       -4.97      4.97 o
   2   4   6       80.15       96.80      8.91 o
   3   4   6      535.22      556.91     28.64 o
   4   4   6       20.75        4.25     11.18 o
   5   4   6      330.01      336.45     19.65 o
   6   4   6        1.70       21.69     38.91 o
   7   4   6      158.08      155.49     21.29 o
   8   4   6       22.38       14.32     10.41 o
   9   4   6       51.10       48.60     11.76 o
  10   4   6       34.40       19.13     11.25 o
  -9   5   6        0.05        3.29     26.35 o
  -8   5   6       12.53       25.32     27.38 o
  -7   5   6        8.67        6.18     22.03 o
  -6   5   6        2.36      -21.82     21.82 o
  -5   5   6       12.47       25.73     20.38 o
  -4   5   6        4.99       21.60     13.06 o
  -3   5   6       57.16       49.14     10.40 o
  -2   5   6      161.93      135.17     10.67 o
  -1   5   6      152.90      167.96      8.76 o
   0   5   6      294.06      293.76      9.40 o
   1   5   6       12.25       -5.27      9.29 o
   2   5   6        0.41       -8.07      9.45 o
   3   5   6        0.34        6.32      5.60 o
   4   5   6       19.27       32.67     14.35 o
   5   5   6       31.20       29.04     15.65 o
   6   5   6       83.91       98.01     22.23 o
   7   5   6       65.41       77.65     16.23 o
   8   5   6       53.14       73.95     14.30 o
   9   5   6      108.36      108.85     15.30 o
  10   5   6       99.06       83.43     19.58 o
  -8   6   6        0.00       36.23     29.44 o
  -7   6   6      136.32      139.99     34.17 o
  -6   6   6       35.79       22.85     23.26 o
  -5   6   6      282.34      284.10     24.80 o
  -4   6   6      280.31      261.87     28.62 o
  -3   6   6       10.77       17.66      7.61 o
  -2   6   6       84.13       85.51      9.12 o
  -1   6   6      220.65      214.40      9.37 o
   0   6   6     1446.33     1411.36     29.61 o
   1   6   6      289.91      261.11     18.10 o
   2   6   6        7.23       10.15      7.81 o
   3   6   6       34.17       36.92     11.14 o
   4   6   6       28.16       34.38     24.09 o
   5   6   6        5.20       23.43     16.10 o
   6   6   6       20.89       20.01     16.87 o
   7   6   6       33.79       20.28     14.41 o
   8   6   6       22.26        4.98     17.00 o
   9   6   6       83.70       79.10     13.43 o
  10   6   6       64.17       61.72     18.57 o
  -8   7   6       22.29       24.50     31.09 o
  -7   7   6        6.69       15.65     26.97 o
  -6   7   6      222.43      299.96     28.02 o
  -5   7   6      169.51      221.48     24.28 o
  -4   7   6       11.77        7.20      7.25 o
  -3   7   6       15.16        6.17      6.53 o
  -2   7   6       22.79       25.16      8.42 o
  -1   7   6      199.17      227.02     12.18 o
   0   7   6     1084.76     1109.17     42.16 o
   1   7   6     1750.59     1688.96     30.91 o
   2   7   6      524.70      527.26     21.72 o
   3   7   6       60.63       64.73     10.62 o
   4   7   6       51.64       35.33     14.05 o
   5   7   6        7.68        4.38     12.66 o
   6   7   6        2.80       -4.21     12.95 o
   7   7   6        0.93       -8.18     17.50 o
   8   7   6       48.12       43.82     21.58 o
   9   7   6       16.67       15.56     20.17 o
  10   7   6        0.72        2.31     12.67 o
  -7   8   6       62.83       48.17     31.70 o
  -6   8   6      101.55      138.59     30.16 o
  -5   8   6        4.43       11.50     16.56 o
  -4   8   6      129.15      119.47      9.34 o
  -3   8   6       61.16       57.21      9.57 o
  -2   8   6       45.48       50.41     13.10 o
  -1   8   6       69.21       91.41     16.01 o
   0   8   6      449.40      475.06     35.88 o
   1   8   6      736.53      695.70     22.21 o
   2   8   6      217.90      230.85     22.92 o
   3   8   6       57.96       52.50     10.69 o
   4   8   6       63.87       68.29     16.30 o
   5   8   6       50.30       39.26     16.08 o
   6   8   6       11.90       27.38     16.30 o
   7   8   6       52.41       32.69     17.69 o
   8   8   6       80.96       86.18     36.46 o
   9   8   6       24.74       12.70     31.01 o
  -6   9   6        0.03       14.08     20.30 o
  -5   9   6        1.70       23.60     23.75 o
  -4   9   6       50.87       21.30     13.82 o
  -3   9   6      244.79      240.53     15.01 o
  -2   9   6      213.03      201.06     23.32 o
  -1   9   6        2.15        5.59      7.68 o
   0   9   6      147.91      154.51     14.26 o
   1   9   6      960.23      873.19     29.84 o
   2   9   6      365.78      352.98     19.80 o
   3   9   6      159.18      167.90     19.73 o
   4   9   6      410.68      376.47     26.06 o
   5   9   6      842.39      776.38     44.49 o
   6   9   6      189.43      176.80     24.09 o
   7   9   6       54.73       73.64     42.10 o
   8   9   6       98.67      119.20     24.82 o
   9   9   6       77.42       66.36     28.57 o
  -6  10   6       58.82       45.08     34.79 o
  -5  10   6       18.20       47.97     30.88 o
  -4  10   6        4.43        4.12      9.71 o
  -3  10   6        3.05       18.69     12.64 o
  -2  10   6       91.05       98.48     13.54 o
  -1  10   6       77.92       89.83     17.45 o
   0  10   6       20.02       11.54     13.16 o
   1  10   6      208.45      223.12     29.78 o
   2  10   6        9.08       10.49     10.33 o
   3  10   6       38.07       34.07     14.13 o
   4  10   6       70.46       62.51     20.70 o
   5  10   6       31.09       35.82     19.56 o
   6  10   6        4.40       26.60     23.25 o
   7  10   6        0.37        4.53     22.23 o
   8  10   6       16.69       12.46     43.23 o
  -5  11   6       70.35       71.64     36.03 o
  -4  11   6       91.86      127.22     36.64 o
  -3  11   6        1.96       16.21     10.68 o
  -2  11   6       75.39      102.23     18.17 o
  -1  11   6       28.91       25.14     15.53 o
   0  11   6      746.67      666.86     44.87 o
   1  11   6      288.33      264.30     24.80 o
   2  11   6       18.55       24.88     12.35 o
   3  11   6        2.68      -12.19     12.19 o
   4  11   6       16.46       27.56     17.96 o
   5  11   6       79.85      127.12     29.52 o
   6  11   6        1.88        7.13     32.02 o
   7  11   6        2.70       17.20     26.17 o
  -3  12   6       11.59       -7.14     15.12 o
  -2  12   6        8.78      -12.11     12.11 o
  -1  12   6        5.15        2.19     14.72 o
   0  12   6       28.98       11.05     13.64 o
   1  12   6       26.62       38.27     18.71 o
   2  12   6       34.73       37.91     16.40 o
   3  12   6      175.68      180.96     24.89 o
   4  12   6       61.73       42.40     22.07 o
   5  12   6       56.49       64.80     19.85 o
   6  12   6        7.76      -15.25     26.11 o
  -1  13   6       10.91       18.54     13.12 o
   0  13   6       11.03       24.29     15.30 o
   1  13   6       11.74        3.69     14.48 o
   2  13   6        2.03       -6.60     18.60 o
   3  13   6       20.82       38.98     16.73 o
   4  13   6      119.41       64.36     24.02 o
  -2 -11   7      115.12      131.55     36.80 o
  -1 -11   7       13.77       -2.06     19.36 o
   0 -11   7       10.88       40.69     28.34 o
   1 -11   7       13.47       40.79     18.77 o
   2 -11   7        8.28       14.37     16.22 o
  -5 -10   7       12.70       39.85     28.38 o
  -4 -10   7        2.07        3.41     23.27 o
  -3 -10   7       26.82       39.08     62.99 o
  -2 -10   7       11.16       28.73     45.08 o
  -1 -10   7       70.09       16.47     47.97 o
   0 -10   7        0.77       37.38     23.67 o
   1 -10   7        1.07        9.02     14.99 o
   2 -10   7        7.95       20.21     18.16 o
   3 -10   7       37.29       58.09     28.35 o
   4 -10   7       61.09       62.47     35.74 o
  -6  -9   7        2.28       10.94     22.31 o
  -5  -9   7        3.12        7.86     17.97 o
  -4  -9   7        0.83      -13.38     18.05 o
  -3  -9   7      109.59      105.18     29.19 o
  -2  -9   7       13.72       61.12     26.74 o
  -1  -9   7      272.47      356.68     38.43 o
   0  -9   7        9.53        8.77     17.18 o
   1  -9   7       13.72      -17.25     21.40 o
   2  -9   7       14.72       12.11     13.52 o
   3  -9   7       16.63      -13.05     15.36 o
   4  -9   7      165.87      192.69     25.52 o
   5  -9   7       60.79       49.47     49.43 o
  -7  -8   7        4.10       -8.52     28.62 o
  -6  -8   7        4.55       20.43     21.10 o
  -5  -8   7        9.30       28.27     21.42 o
  -4  -8   7       30.75       25.25     17.68 o
  -3  -8   7        3.95       28.22     17.46 o
  -2  -8   7      117.15       87.79     21.32 o
  -1  -8   7       54.18       30.29     18.03 o
   0  -8   7      198.73      160.74     28.76 o
   1  -8   7       48.30       37.89     17.81 o
   2  -8   7       32.14       26.23     13.41 o
   3  -8   7       27.60       18.79     12.48 o
   4  -8   7      126.71       82.98     24.31 o
   5  -8   7       33.73       11.10     25.91 o
   6  -8   7       24.79      -14.10     35.10 o
  -7  -7   7        0.40       -8.32     17.72 o
  -6  -7   7       12.46       -4.53     15.94 o
  -5  -7   7       23.16        8.06     24.57 o
  -4  -7   7      145.75      166.21     50.44 o
  -3  -7   7        0.16      -10.84     27.79 o
  -2  -7   7       71.47       85.46     18.92 o
  -1  -7   7        7.58       -3.06     24.37 o
   0  -7   7       82.10       49.56     21.11 o
   1  -7   7      232.28      254.93     24.16 o
   2  -7   7       95.85      126.86     41.38 o
   3  -7   7        7.48        8.53     10.60 o
   4  -7   7       56.05       74.81     18.47 o
   5  -7   7      108.96      114.72     36.36 o
   6  -7   7       23.44       59.03     16.27 o
   7  -7   7        2.21       38.18     33.35 o
  -8  -6   7        0.39       25.47     26.66 o
  -7  -6   7        6.11        6.83     15.85 o
  -6  -6   7        0.04       -1.20     19.92 o
  -5  -6   7       51.48       27.18     16.77 o
  -4  -6   7       92.38       83.04     16.66 o
  -3  -6   7      297.65      349.46     27.17 o
  -2  -6   7        4.74       29.99     19.08 o
  -1  -6   7      107.26       73.72     30.79 o
   0  -6   7        4.06      -15.50     17.87 o
   1  -6   7       40.80       40.20     15.94 o
   2  -6   7        0.39       -1.52     21.10 o
   3  -6   7      910.51      877.55     32.52 o
   4  -6   7      681.27      713.33     81.32 o
   5  -6   7        2.14      -12.18     12.18 o
   6  -6   7       40.23       42.70     30.37 o
   7  -6   7        1.09       22.43     16.98 o
   8  -6   7        5.71       30.19     19.96 o
  -8  -5   7       22.80       12.45     16.57 o
  -7  -5   7       39.81       35.65     15.62 o
  -6  -5   7       25.02       38.36     22.45 o
  -5  -5   7       69.99       79.02     17.51 o
  -4  -5   7      139.30      141.28     23.67 o
  -3  -5   7      596.98      594.46     58.77 o
  -2  -5   7       83.82       92.31     16.63 o
  -1  -5   7      257.47      335.38     37.26 o
   0  -5   7       46.05       37.92     17.80 o
   1  -5   7       32.17       83.53     31.81 o
   2  -5   7      612.45      575.81     78.74 o
   3  -5   7      667.80      752.67     30.52 o
   4  -5   7        2.74       19.87     11.47 o
   5  -5   7        2.71      -18.10     18.47 o
   6  -5   7       31.14       15.43     19.88 o
   7  -5   7        2.94       -0.53     16.26 o
   8  -5   7       15.23       32.99     12.67 o
  -9  -4   7       23.43       13.07     19.89 o
  -8  -4   7        0.82        2.43     23.88 o
  -7  -4   7       94.93       66.26     15.52 o
  -6  -4   7      179.06      216.74     62.69 o
  -5  -4   7       87.23       72.64     15.23 o
  -4  -4   7        2.22      -11.38     22.13 o
  -3  -4   7       59.07       73.23     16.66 o
  -2  -4   7     1040.35     1170.05     35.49 o
  -1  -4   7      381.16      392.73     21.68 o
   0  -4   7       79.17      110.04     32.73 o
   1  -4   7        9.14       22.22     31.19 o
   2  -4   7       14.80       15.31     12.37 o
   3  -4   7        7.65       26.55     12.39 o
   4  -4   7      306.19      332.62     17.02 o
   5  -4   7       16.15       47.55     20.90 o
   6  -4   7       33.50       15.98     10.61 o
   7  -4   7        4.41        0.29      9.69 o
   8  -4   7       27.32       20.99     17.24 o
   9  -4   7        6.70        8.54     14.62 o
  -9  -3   7       29.40       40.14     32.32 o
  -8  -3   7        6.90        8.91     10.83 o
  -7  -3   7        7.46       19.11     15.85 o
  -6  -3   7       30.10        8.99     16.78 o
  -5  -3   7       39.64       46.39     12.46 o
  -4  -3   7        7.53        7.96     11.30 o
  -3  -3   7       35.74       20.54     10.16 o
  -2  -3   7      141.52      191.39     18.39 o
  -1  -3   7        5.74        9.37      9.90 o
   0  -3   7       65.96       76.99     15.76 o
   1  -3   7       18.11       21.79     11.06 o
   2  -3   7      140.58      173.03     19.56 o
   3  -3   7       74.89       77.05     24.49 o
   4  -3   7      599.77      575.42     65.36 o
   5  -3   7       42.05       56.36     10.19 o
   6  -3   7       14.40       21.97      9.75 o
   7  -3   7       23.55       27.79      9.23 o
   8  -3   7        0.84      -14.57     14.57 o
   9  -3   7        2.41       -4.08     21.51 o
  -8  -2   7        5.11        1.60     10.79 o
  -7  -2   7       28.74       32.54      8.12 o
  -6  -2   7        7.25        7.08      8.83 o
  -5  -2   7       81.16       71.56      9.70 o
  -4  -2   7        9.81       20.75      9.87 o
  -3  -2   7       89.29       73.46     12.68 o
  -2  -2   7      204.45      169.61     21.25 o
  -1  -2   7      534.39      473.40     30.27 o
   0  -2   7      761.78      775.67     38.19 o
   1  -2   7      226.72      227.39     15.79 o
   2  -2   7        2.57       -8.22     22.95 o
   3  -2   7      659.12      698.40     17.26 o
   4  -2   7      239.90      273.94     24.91 o
   5  -2   7      529.77      586.03     19.25 o
   6  -2   7       59.95       48.16     10.77 o
   7  -2   7       21.75       38.46     12.73 o
   8  -2   7        2.02      -15.49     15.49 o
   9  -2   7        0.02       10.86     14.35 o
  10  -2   7       33.03       -1.74     14.72 o
  -8  -1   7      172.05      138.14     18.53 o
  -7  -1   7       22.02       44.14     10.67 o
  -6  -1   7      126.82       88.60     12.77 o
  -5  -1   7      206.73      214.67     16.67 o
  -4  -1   7       14.74        8.32     10.68 o
  -3  -1   7      499.03      520.39     23.37 o
  -2  -1   7       76.92       57.57     10.46 o
  -1  -1   7       47.66       71.45      9.68 o
   0  -1   7      723.47      742.55     38.19 o
   1  -1   7     1767.86     1835.68     73.91 o
   2  -1   7      172.26      145.96     19.15 o
   3  -1   7     1191.02     1115.89     27.28 o
   4  -1   7       67.59       63.83      6.65 o
   5  -1   7      240.66      208.57     27.38 o
   6  -1   7      408.09      357.92     34.43 o
   7  -1   7        4.03       15.35     13.85 o
   8  -1   7        3.05       -3.79      7.64 o
   9  -1   7      151.59      141.92     16.20 o
  10  -1   7       31.21       -6.76     10.35 o
  -9   0   7       43.26       89.14     35.00 o
  -7   0   7       12.99       25.90     12.17 o
  -6   0   7      111.53      105.21     11.50 o
  -5   0   7      187.34      145.31     11.37 o
  -4   0   7       43.79       38.32      9.58 o
  -3   0   7       25.28       45.27      7.57 o
  -2   0   7       41.56       32.34      6.77 o
  -1   0   7        5.43       -0.41      8.85 o
   0   0   7      864.11      932.17     27.18 o
   1   0   7      331.18      336.59     22.44 o
   2   0   7     1165.77     1220.57     42.41 o
   3   0   7        0.38        1.54      8.44 o
   4   0   7       26.43        8.76     11.81 o
   5   0   7      173.43      201.23     23.57 o
   6   0   7        3.46       10.35     10.30 o
   7   0   7      422.00      450.64     22.42 o
   8   0   7        0.05       -1.31      9.52 o
   9   0   7       87.34       79.29     11.12 o
  10   0   7       37.75       25.52     16.31 o
  -9   1   7       91.63      180.34     39.73 o
  -7   1   7       31.16       35.61     23.88 o
  -6   1   7       47.83       39.11     36.03 o
  -5   1   7      257.00      172.74     21.31 o
  -4   1   7        0.10        9.25     25.53 o
  -3   1   7       45.90       69.03     24.81 o
  -2   1   7        1.17       -5.15     11.53 o
  -1   1   7      193.52      209.78     22.65 o
   0   1   7     1696.96     1828.49     67.52 o
   1   1   7      662.65      713.53     27.79 o
   2   1   7     2775.98     2759.41     73.91 o
   3   1   7       95.21      149.46     19.35 o
   4   1   7     2119.28     2427.35     75.35 o
   5   1   7      171.46      177.66     22.44 o
   6   1   7      161.14      203.41     41.89 o
   7   1   7      184.81      193.86     14.80 o
   8   1   7        1.48       -2.71      6.39 o
   9   1   7        0.85       17.23      8.68 o
  10   1   7       12.40       -1.51      7.82 o
  -9   2   7       13.93       13.59     28.20 o
  -8   2   7      156.73      249.10     40.14 o
  -7   2   7      151.07      240.45     34.38 o
  -6   2   7        9.17        6.59     18.32 o
  -5   2   7       22.75       36.64     33.35 o
  -4   2   7      352.98      298.48     19.37 o
  -3   2   7      223.85      253.76     29.57 o
  -2   2   7      524.98      572.04     11.66 o
  -1   2   7     2411.00     2580.27     41.01 o
   0   2   7     4025.73     4190.65     71.12 o
   1   2   7      499.12      569.94     24.19 o
   2   2   7      923.25      902.72     35.20 o
   3   2   7      482.24      468.14     27.38 o
   4   2   7      105.48      110.14     19.35 o
   5   2   7      170.14      172.28     30.26 o
   6   2   7       24.00       14.57      7.54 o
   7   2   7       18.81       18.56      9.07 o
   8   2   7       75.78       75.92     30.47 o
   9   2   7       29.15        1.63     10.90 o
  10   2   7       14.72       21.04      8.98 o
  -9   3   7       20.96       17.91     29.03 o
  -8   3   7       71.44      141.22     35.00 o
  -7   3   7      142.30      163.87     56.20 o
  -6   3   7      268.93      290.89     34.38 o
  -5   3   7       40.21       14.00     18.73 o
  -4   3   7       79.13      102.93     36.03 o
  -3   3   7       12.25       13.94      5.74 o
  -2   3   7      824.62      856.21     13.66 o
  -1   3   7     2096.98     2345.16     50.41 o
   0   3   7      107.79      130.26     10.48 o
   1   3   7     1096.24     1243.42     24.73 o
   2   3   7      258.37      243.13     35.00 o
   3   3   7       23.39       42.20     15.03 o
   4   3   7      158.29      318.68     41.58 o
   5   3   7       12.99        6.22      9.68 o
   6   3   7       56.51       96.95     15.65 o
   7   3   7        9.24       -3.92     12.56 o
   8   3   7        0.21       11.78     10.27 o
   9   3   7       31.66       13.39     16.78 o
  10   3   7        8.17       14.18     13.75 o
  -9   4   7        1.18      -16.68     28.41 o
  -8   4   7       93.08      103.14     32.32 o
  -7   4   7      350.92      451.05     73.49 o
  -6   4   7        2.58       15.44     21.20 o
  -5   4   7      522.75      579.30     40.97 o
  -4   4   7       47.10       67.94     20.59 o
  -3   4   7       62.59       55.57      4.88 o
  -2   4   7       68.46       58.34      7.48 o
  -1   4   7      142.58      149.70     14.90 o
   0   4   7      245.73      227.29     14.80 o
   1   4   7        4.01        4.05      4.66 o
   2   4   7      144.60      127.84     10.72 o
   3   4   7      815.01      773.39     15.76 o
   4   4   7      903.40     1004.86     36.98 o
   5   4   7     2026.98     2038.76     58.57 o
   6   4   7       49.53       63.69      8.86 o
   7   4   7        2.46       -7.19      9.35 o
   8   4   7       18.97       24.22     15.03 o
   9   4   7        2.84       -6.19     22.65 o
  10   4   7       46.17        4.58     10.81 o
  -8   5   7      132.84      171.49     37.67 o
  -7   5   7      166.05      238.80     63.61 o
  -6   5   7       26.38       47.35     42.20 o
  -5   5   7      805.56      882.75     79.05 o
  -4   5   7      880.15      972.30     74.93 o
  -3   5   7      560.18      557.27     16.98 o
  -2   5   7      274.70      292.60     13.86 o
  -1   5   7        6.36        3.43      6.38 o
   0   5   7       15.60       29.49      7.12 o
   1   5   7       18.09       20.70     12.40 o
   2   5   7      172.09      180.84     11.59 o
   3   5   7        5.00        5.33      6.74 o
   4   5   7       87.56       29.57     21.85 o
   5   5   7      852.08      925.77     33.14 o
   6   5   7      188.78      193.33     19.58 o
   7   5   7      111.95      120.37     22.46 o
   8   5   7      104.14       97.12     12.96 o
   9   5   7        5.72        4.18     14.18 o
  10   5   7        6.28      -11.96     14.65 o
  -8   6   7       25.19       43.23     31.29 o
  -7   6   7       59.20       19.56     45.29 o
  -6   6   7       82.33      125.17     52.50 o
  -5   6   7      270.61      284.51     58.67 o
  -4   6   7      542.06      596.38     61.45 o
  -3   6   7      302.73      339.78     26.18 o
  -2   6   7       27.93       31.63      5.81 o
  -1   6   7       99.02      109.31     10.26 o
   0   6   7       38.01       36.13     13.76 o
   1   6   7       67.54       57.18     28.10 o
   2   6   7        4.27       -3.79      9.83 o
   3   6   7       29.07       28.13      9.07 o
   4   6   7      463.82      455.83     32.94 o
   5   6   7       10.67        3.19     21.72 o
   6   6   7      122.98      117.54     18.34 o
   7   6   7      139.49      101.00     23.07 o
   8   6   7        5.53       20.77     19.12 o
   9   6   7        0.78        7.83      9.22 o
  10   6   7       71.58       37.26     26.97 o
  -7   7   7        4.91       46.94     52.91 o
  -6   7   7      166.28      167.57     60.11 o
  -5   7   7       23.25       15.24     16.43 o
  -4   7   7      180.23      178.54     15.20 o
  -3   7   7      760.77      775.03     15.27 o
  -2   7   7       39.33       41.51      9.56 o
  -1   7   7       41.39       46.33      9.46 o
   0   7   7       49.45       55.40      9.21 o
   1   7   7       20.01        4.10      8.07 o
   2   7   7        0.17       -6.74      7.98 o
   3   7   7        8.44       -1.49      9.61 o
   4   7   7       46.65       41.88     10.85 o
   5   7   7       58.12       27.97     25.32 o
   6   7   7      304.65      257.71     37.26 o
   7   7   7       91.43       63.93     22.32 o
   8   7   7        9.63       25.62     17.10 o
   9   7   7       13.44        5.74     23.98 o
  10   7   7       32.32       34.02     20.31 o
  -7   8   7       88.54      124.55     65.88 o
  -6   8   7      126.40      142.26     25.89 o
  -5   8   7      100.82      134.77     28.46 o
  -4   8   7       85.21       77.12      9.10 o
  -3   8   7      115.75      152.18     14.68 o
  -2   8   7      168.71      170.36     25.79 o
  -1   8   7       30.55       34.77     10.78 o
   0   8   7        8.14        9.21     10.73 o
   1   8   7       68.72       63.65     13.35 o
   2   8   7      226.38      262.92     19.48 o
   3   8   7       32.11       39.71     10.41 o
   4   8   7        0.03       -1.00      7.95 o
   5   8   7      124.88      106.39     23.09 o
   6   8   7       26.90       32.84     16.59 o
   7   8   7        1.20       14.60     41.48 o
   8   8   7       18.54       18.63     43.13 o
   9   8   7        6.34        9.46     27.38 o
  -6   9   7       78.11       74.32     31.48 o
  -5   9   7       29.63       36.26     20.81 o
  -4   9   7       62.31       49.52     14.26 o
  -3   9   7       53.66      128.49     46.44 o
  -2   9   7      396.88      484.31     21.72 o
  -1   9   7       14.81       15.11     12.63 o
   0   9   7      786.31      778.21     29.20 o
   1   9   7     2660.62     2583.57     49.76 o
   2   9   7      384.50      356.32     27.12 o
   3   9   7        4.79       25.25     17.15 o
   4   9   7      196.38      202.13     17.03 o
   5   9   7       83.63       48.41     17.90 o
   6   9   7       10.93        0.31     18.12 o
   7   9   7      124.90      148.52     30.37 o
   8   9   7       12.83       17.51     23.62 o
   9   9   7       37.62       59.76     29.34 o
  -5  10   7      105.42       51.47     54.35 o
  -4  10   7       32.44       59.49     30.47 o
  -3  10   7       56.12       42.76     12.97 o
  -2  10   7      105.57      103.13     16.87 o
  -1  10   7      340.72      348.79     17.05 o
   0  10   7      324.81      278.15     16.31 o
   1  10   7        4.18      -10.19     10.19 o
   2  10   7       86.83       64.62     14.66 o
   3  10   7      200.94      201.46     22.43 o
   4  10   7       69.10       66.83     23.27 o
   5  10   7       80.95       49.87     32.16 o
   6  10   7        0.13       21.92     32.94 o
   7  10   7       62.84       65.50     49.51 o
   8  10   7       75.63       60.77     41.05 o
  -4  11   7        3.71        3.71     44.88 o
  -3  11   7      138.11      105.31     19.67 o
  -2  11   7       45.45       30.99     13.68 o
  -1  11   7       66.50       52.95     13.19 o
   0  11   7      118.06       83.56     15.67 o
   1  11   7       63.17       73.45     15.75 o
   2  11   7       78.49       96.85     14.89 o
   3  11   7       33.67       50.39     15.32 o
   4  11   7        0.38       22.90     14.21 o
   5  11   7       30.59       37.89     15.94 o
   6  11   7        0.75       31.48     20.89 o
   7  11   7       16.37       23.60     26.70 o
  -3  12   7       82.21       58.30     35.61 o
  -2  12   7       71.66       60.57     17.11 o
  -1  12   7      116.00      100.36     19.17 o
   0  12   7        2.78       11.56     16.12 o
   1  12   7        0.36      -12.17     16.69 o
   2  12   7       63.04       62.55     17.35 o
   3  12   7       21.00       34.09     17.44 o
   4  12   7        1.37        6.97     12.81 o
   5  12   7        4.32        9.69     21.36 o
   6  12   7        0.12      -17.01     17.01 o
  -1  13   7       85.58       69.32     18.22 o
   0  13   7        9.34       -0.64     15.87 o
   1  13   7       65.16       26.09     19.76 o
   2  13   7      166.41      140.40     22.66 o
   3  13   7       18.83       -4.69     19.65 o
   4  13   7        1.35        8.87     20.34 o
  -4 -10   8        0.22       -2.21     23.81 o
  -3 -10   8        0.11       23.08     27.68 o
  -2 -10   8        6.10        5.57     23.94 o
  -1 -10   8       36.99       45.83     42.61 o
   0 -10   8        0.08       28.70     40.35 o
   1 -10   8        3.75       25.24     34.07 o
   2 -10   8       37.89       47.63     24.38 o
   3 -10   8       99.03      130.94     23.16 o
  -5  -9   8      207.66      226.68     36.47 o
  -4  -9   8      107.29       84.60     24.01 o
  -3  -9   8        1.36       28.74     19.94 o
  -2  -9   8        0.90        7.10     47.86 o
  -1  -9   8       74.84       41.91     29.95 o
   0  -9   8       40.76       20.59     23.46 o
   1  -9   8       11.98       62.27     26.87 o
   2  -9   8        0.18       12.22     14.21 o
   3  -9   8       12.52       22.85     21.64 o
   4  -9   8        8.11       61.96     33.14 o
   5  -9   8        3.29       21.60     16.41 o
  -6  -8   8       35.90       51.92     43.44 o
  -5  -8   8       78.12       55.37     34.42 o
  -4  -8   8      137.08      134.10     40.67 o
  -3  -8   8       25.59       43.25     24.47 o
  -2  -8   8       45.45       57.13     34.93 o
  -1  -8   8       50.70       60.93     26.87 o
   0  -8   8        1.91       26.93     22.48 o
   1  -8   8       13.48       -6.55     27.72 o
   2  -8   8        0.53        1.84     12.28 o
   3  -8   8       32.95       34.16     15.52 o
   4  -8   8      148.39      125.98     35.76 o
   5  -8   8        1.97       20.88     14.36 o
   6  -8   8        0.57       30.51     27.07 o
  -7  -7   8       24.23       15.59     23.88 o
  -6  -7   8       36.84       17.37     19.55 o
  -5  -7   8      114.07       96.52     23.76 o
  -4  -7   8       71.46       28.59     20.30 o
  -3  -7   8      261.65      288.00     26.54 o
  -2  -7   8        0.87       -6.86     23.26 o
  -1  -7   8        0.08       -6.06     14.85 o
   0  -7   8       97.50       66.69     21.62 o
   1  -7   8       21.03       -5.10     25.69 o
   2  -7   8       72.27       66.43     23.78 o
   3  -7   8       44.22       38.80     15.85 o
   4  -7   8        8.63        9.94     15.39 o
   5  -7   8       14.14        3.07     15.73 o
   6  -7   8       28.35       16.69     25.84 o
   7  -7   8        0.80        8.46     25.53 o
  -7  -6   8       95.42       68.82     28.72 o
  -6  -6   8       70.22       66.38     20.34 o
  -5  -6   8      168.28      151.09     55.89 o
  -4  -6   8       75.15       99.63     31.23 o
  -3  -6   8      372.49      383.00     32.33 o
  -2  -6   8        2.61      -12.15     24.31 o
  -1  -6   8       77.63       93.90     18.63 o
   0  -6   8        2.09       10.38     17.96 o
   1  -6   8        0.24      -15.28     23.06 o
   2  -6   8        7.10       37.72     16.66 o
   3  -6   8        7.75       18.25     14.96 o
   4  -6   8        0.42      -12.86     12.86 o
   5  -6   8        4.06        3.06      9.46 o
   6  -6   8      107.36      124.58     17.40 o
   7  -6   8       32.24       54.91     25.63 o
   8  -6   8        4.14       -4.16     47.66 o
  -8  -5   8       98.13       58.71     18.39 o
  -7  -5   8      113.68       88.55     25.01 o
  -6  -5   8       37.26       40.33     16.61 o
  -5  -5   8        2.21      -12.29     21.33 o
  -4  -5   8      305.54      392.40     30.06 o
  -3  -5   8       49.75       36.87     18.73 o
  -2  -5   8      282.92      343.88     28.81 o
  -1  -5   8      366.09      414.98     43.89 o
   0  -5   8      191.25      175.47     28.20 o
   1  -5   8       32.35       48.78     19.49 o
   2  -5   8        2.99       -5.38     13.39 o
   3  -5   8        0.08        3.63     10.66 o
   4  -5   8       35.31       38.28     18.10 o
   5  -5   8       40.91       55.03     21.42 o
   6  -5   8       15.84        3.59     12.56 o
   7  -5   8       54.43       37.53     15.39 o
   8  -5   8       45.59       55.97     17.65 o
  -8  -4   8      213.38      200.60     17.16 o
  -7  -4   8       18.56       25.86     15.44 o
  -6  -4   8       81.27       90.45     14.13 o
  -5  -4   8      466.02      497.18     29.01 o
  -4  -4   8     1354.53     1424.18     42.11 o
  -3  -4   8      334.49      432.84     43.44 o
  -2  -4   8      403.13      399.40     26.25 o
  -1  -4   8      308.01      331.80     26.51 o
   0  -4   8       41.43       51.98     28.72 o
   1  -4   8       44.44       58.86     18.77 o
   2  -4   8        2.01      -15.23     15.23 o
   3  -4   8       88.51      103.67     12.59 o
   4  -4   8        2.41       -3.08     11.16 o
   5  -4   8        8.07       14.19      9.72 o
   6  -4   8       18.77       35.79     17.50 o
   7  -4   8       63.74       59.36     17.81 o
   8  -4   8       44.77       18.30     17.75 o
   9  -4   8       40.38       13.44     16.92 o
  -9  -3   8      151.13      177.25     44.26 o
  -8  -3   8      146.12       81.74     39.94 o
  -7  -3   8      432.09      362.41     51.98 o
  -6  -3   8      324.36      317.12     76.27 o
  -5  -3   8      605.57      550.07     39.32 o
  -4  -3   8      318.65      411.30     38.19 o
  -3  -3   8      641.33      647.88     65.26 o
  -2  -3   8      823.46      774.30     27.00 o
  -1  -3   8     1402.11     1363.06     58.37 o
   0  -3   8     1532.82     1573.74     55.48 o
   1  -3   8       98.31       75.82     17.66 o
   2  -3   8       23.30       22.99     22.54 o
   3  -3   8       51.17       38.81      9.02 o
   4  -3   8      452.76      432.76     56.61 o
   5  -3   8      118.24      146.22     59.19 o
   6  -3   8      208.81      162.45     18.95 o
   7  -3   8        0.06       23.88     11.36 o
   8  -3   8        0.15       13.83     13.17 o
   9  -3   8      151.21       94.84     32.63 o
  -8  -2   8       36.01       29.54     15.85 o
  -7  -2   8      197.32      178.76     44.47 o
  -6  -2   8      353.74      327.60     23.35 o
  -5  -2   8      570.89      490.29     27.84 o
  -4  -2   8      396.88      378.11     20.12 o
  -3  -2   8      301.47      315.59     28.41 o
  -2  -2   8      110.92      171.81     33.35 o
  -1  -2   8      185.63      235.58     28.62 o
   0  -2   8      518.46      529.52     25.76 o
   1  -2   8      359.71      390.41     24.52 o
   2  -2   8       10.02        7.44     12.31 o
   3  -2   8       28.11       27.69      7.43 o
   4  -2   8      342.03      371.07     33.45 o
   5  -2   8        0.01      -12.67     13.09 o
   6  -2   8      122.25      114.42     44.10 o
   7  -2   8       74.26       57.83     13.92 o
   8  -2   8        2.96       16.21     15.60 o
   9  -2   8       42.36       44.04     14.99 o
  -7  -1   8      537.27      527.95     30.21 o
  -6  -1   8      857.98      729.43     41.38 o
  -5  -1   8      531.01      433.01     27.28 o
  -4  -1   8      683.09      587.98     42.41 o
  -3  -1   8      229.79      243.56     20.81 o
  -2  -1   8      165.70      180.89     12.08 o
  -1  -1   8      577.18      539.60     18.99 o
   0  -1   8      706.85      747.06     36.61 o
   1  -1   8     1498.17     1556.59     58.67 o
   2  -1   8      802.47      897.16     38.91 o
   3  -1   8      442.33      538.38     36.85 o
   4  -1   8        1.42       -3.97      7.47 o
   5  -1   8       96.41       86.53     11.84 o
   6  -1   8        0.37        2.87      8.54 o
   7  -1   8      107.72       69.43     33.14 o
   8  -1   8       12.50        8.18     20.90 o
   9  -1   8      240.09      166.75     65.47 o
  10  -1   8       23.13       -9.00     13.46 o
  -9   0   8       37.03       64.23     34.79 o
  -7   0   8      258.80      180.46     14.93 o
  -6   0   8      446.81      356.85     40.34 o
  -5   0   8      624.44      533.31     19.89 o
  -4   0   8      723.01      615.18     57.75 o
  -3   0   8      759.85      691.50     21.32 o
  -2   0   8      326.37      322.86     15.36 o
  -1   0   8       18.66       29.49     15.23 o
   0   0   8     1019.37     1090.98     59.39 o
   1   0   8     1865.48     2033.54     84.61 o
   2   0   8      961.86      960.36     60.73 o
   3   0   8      260.08      268.77      9.27 o
   4   0   8      165.45      171.22      8.96 o
   5   0   8       67.67       80.87     26.35 o
   6   0   8       94.82      125.51     35.20 o
   7   0   8        4.26        7.39     24.60 o
   8   0   8       36.47       17.47     35.61 o
   9   0   8       12.67        7.23     11.98 o
  10   0   8        0.03       14.43     14.10 o
  -9   1   8       74.28       66.49     34.79 o
  -7   1   8      190.76      290.48     37.06 o
  -6   1   8      254.71      264.12     54.55 o
  -5   1   8      388.11      384.69     43.44 o
  -4   1   8      389.67      345.63     22.75 o
  -3   1   8     1750.57     1925.14     42.26 o
  -2   1   8     1597.56     1598.95     54.55 o
  -1   1   8     1499.41     1566.22     40.76 o
   0   1   8     3285.48     3489.21     88.93 o
   1   1   8     1019.32     1088.41     56.82 o
   2   1   8        4.37       27.17     13.79 o
   3   1   8      957.92     1000.42     28.83 o
   4   1   8      597.47      618.52     37.06 o
   5   1   8       44.18       25.12     11.98 o
   6   1   8      341.80      398.88     32.01 o
   7   1   8      386.78      403.74     30.47 o
   8   1   8       46.62       35.27      8.66 o
   9   1   8       30.91       10.01     11.50 o
  10   1   8       53.49        9.53     23.65 o
  -9   2   8      123.42      133.81     40.97 o
  -7   2   8      106.96       92.02     29.64 o
  -6   2   8      423.03      465.67     66.70 o
  -5   2   8       65.04       40.97     20.79 o
  -4   2   8      456.42      378.30     38.70 o
  -3   2   8      730.52      726.08     63.23 o
  -2   2   8     2167.01     2180.10     49.07 o
  -1   2   8     1419.41     1388.96     40.66 o
   0   2   8      385.09      318.12      9.41 o
   1   2   8      733.27      614.29     15.07 o
   2   2   8      263.74      229.81     33.86 o
   3   2   8      525.77      601.13     51.88 o
   4   2   8     1201.16     1288.92     52.70 o
   5   2   8      368.11      442.82     32.73 o
   6   2   8      103.17      121.46     23.88 o
   7   2   8        0.05        7.54      8.44 o
   8   2   8       11.08        2.76     10.19 o
   9   2   8        1.82       -9.47     10.67 o
  10   2   8        1.44        7.93     24.29 o
  -9   3   8       75.38      145.96     41.79 o
  -8   3   8      197.21      202.78     66.49 o
  -7   3   8      402.22      627.68     51.67 o
  -6   3   8      157.13      223.16     32.94 o
  -5   3   8        3.47       10.70     32.11 o
  -4   3   8     1314.45     1417.17     88.11 o
  -3   3   8     1432.66     1467.82     23.82 o
  -2   3   8     1265.29     1326.96     22.23 o
  -1   3   8     2665.55     2615.79     41.95 o
   0   3   8     1148.59     1123.88     26.14 o
   1   3   8      419.61      380.91     10.64 o
   2   3   8      228.83      231.60     21.20 o
   3   3   8      769.82      859.28     38.50 o
   4   3   8       78.87       71.44     19.15 o
   5   3   8      707.29      754.70     66.91 o
   6   3   8      187.08      171.62     56.61 o
   7   3   8        3.40        0.06      8.54 o
   8   3   8        7.26        1.41     15.23 o
   9   3   8        0.59       -3.61     11.54 o
  10   3   8        1.53      -23.26     23.26 o
  -8   4   8       96.20       59.70     53.11 o
  -7   4   8      476.15      679.77     54.76 o
  -6   4   8      998.24     1244.45     65.67 o
  -5   4   8     1454.61     1638.48     70.41 o
  -4   4   8      920.58     1036.12     48.79 o
  -3   4   8      143.90      164.11     20.19 o
  -2   4   8     1749.27     1848.40     32.79 o
  -1   4   8     2121.49     2053.89     40.85 o
   0   4   8     1337.02     1214.11     29.13 o
   1   4   8     1339.34     1196.12     18.55 o
   2   4   8      319.70      310.29     33.97 o
   3   4   8      430.27      448.22      9.18 o
   4   4   8       36.04       19.34     19.25 o
   5   4   8       20.18       -3.29     16.06 o
   6   4   8       42.80       12.33      6.54 o
   7   4   8       20.37        6.87      6.67 o
   8   4   8        0.03        0.99      8.70 o
   9   4   8       10.31        8.19      6.97 o
  10   4   8       31.26       24.50     24.29 o
  -8   5   8       44.47       26.35     50.64 o
  -7   5   8       91.59      151.31     57.85 o
  -6   5   8      218.66      249.92     35.82 o
  -5   5   8     1692.86     1917.63     79.26 o
  -4   5   8      683.71      712.50     42.61 o
  -3   5   8      642.58      683.95     28.64 o
  -2   5   8     1898.19     1973.73     37.48 o
  -1   5   8     1076.50     1166.36     23.90 o
   0   5   8      949.14      968.41     23.86 o
   1   5   8      358.08      367.21     13.11 o
   2   5   8     1923.61     1915.73     31.02 o
   3   5   8      708.71      684.02     19.28 o
   4   5   8     2105.58     2282.27     41.93 o
   5   5   8       58.27       58.10     11.44 o
   6   5   8       47.85       59.31     19.59 o
   7   5   8       30.92       23.07      8.03 o
   8   5   8       44.15       28.03     16.98 o
   9   5   8        0.45       32.56     11.63 o
  10   5   8        0.49       32.94     25.94 o
  -8   6   8       83.60       81.11     62.58 o
  -7   6   8       36.06       43.23     48.58 o
  -6   6   8      187.69      288.21     38.91 o
  -5   6   8      700.99      773.85     81.32 o
  -4   6   8      124.75       88.52     40.76 o
  -3   6   8      228.24      229.97     14.26 o
  -2   6   8      422.72      442.99     30.90 o
  -1   6   8      609.15      616.50     18.02 o
   0   6   8      833.23      876.89     19.22 o
   1   6   8      975.58      930.61     25.24 o
   2   6   8     1869.99     1849.01     34.93 o
   3   6   8      252.76      288.84     16.83 o
   4   6   8      285.17      316.54     20.93 o
   5   6   8       31.99       31.63      6.76 o
   6   6   8      101.02      130.28     23.78 o
   7   6   8      369.15      402.08     49.72 o
   8   6   8       84.47       64.57     21.27 o
   9   6   8        6.96       10.70     12.50 o
  10   6   8       32.62       16.68     43.85 o
  -7   7   8       18.20       25.12     49.41 o
  -6   7   8      222.44      297.06     72.05 o
  -5   7   8      154.89      116.11     52.08 o
  -4   7   8      280.10      333.78     53.52 o
  -3   7   8      389.15      423.84     16.13 o
  -2   7   8      286.64      348.59     13.87 o
  -1   7   8      812.63      872.82     18.96 o
   0   7   8       58.26       81.25     10.23 o
   1   7   8     1568.30     1549.52     37.07 o
   2   7   8     2449.47     2281.60     44.51 o
   3   7   8     1981.37     1896.69     41.27 o
   4   7   8       80.89       64.64     18.73 o
   5   7   8      681.45      690.96     41.99 o
   6   7   8     1337.06     1213.24     70.01 o
   7   7   8      340.53      354.80     27.79 o
   8   7   8       38.44       56.00     24.70 o
   9   7   8        3.51       -5.27     16.88 o
  -7   8   8       49.38       99.43     64.44 o
  -6   8   8      165.68      212.25     69.17 o
  -5   8   8       38.43       55.42     24.59 o
  -4   8   8      188.73      186.81     42.92 o
  -3   8   8      432.19      435.12     15.98 o
  -2   8   8      239.33      298.57     11.11 o
  -1   8   8      314.51      386.12     20.17 o
   0   8   8      621.55      652.19     21.25 o
   1   8   8     1333.57     1429.24     33.25 o
   2   8   8      218.65      227.58     14.76 o
   3   8   8      818.25      799.32     30.15 o
   4   8   8      614.59      591.06     33.33 o
   5   8   8      392.47      369.92     19.40 o
   6   8   8      359.43      336.02     27.72 o
   7   8   8       66.77      103.18     21.54 o
   8   8   8        8.22       23.93     18.68 o
   9   8   8        4.88        3.49     30.20 o
  -6   9   8       11.52       23.67     51.26 o
  -5   9   8       53.79       73.55     39.67 o
  -4   9   8      138.33      229.63     32.60 o
  -3   9   8       54.91       47.36     10.37 o
  -2   9   8      750.62      914.05     33.53 o
  -1   9   8      254.44      294.27     21.71 o
   0   9   8       14.59       11.54     11.16 o
   1   9   8      288.05      317.64     15.89 o
   2   9   8      508.70      533.19     34.45 o
   3   9   8     1118.94     1063.93     32.49 o
   4   9   8      404.54      450.99     26.02 o
   5   9   8      159.69      190.02     16.45 o
   6   9   8      131.71      177.86     36.64 o
   7   9   8      125.28      145.89     41.07 o
   8   9   8       23.18       -3.00     21.63 o
  -5  10   8       20.93       30.70     22.77 o
  -4  10   8      267.16      281.21     43.23 o
  -3  10   8      618.73      691.36     42.20 o
  -2  10   8     1097.56     1204.77     34.57 o
  -1  10   8      661.69      724.38     36.14 o
   0  10   8      694.51      764.24     26.86 o
   1  10   8      211.47      284.57     22.45 o
   2  10   8      615.00      652.49     31.50 o
   3  10   8      601.31      654.52     28.42 o
   4  10   8      746.24      733.15     31.04 o
   5  10   8      571.19      553.78     38.35 o
   6  10   8      123.83       96.70     17.16 o
   7  10   8       40.31       21.14     25.08 o
   8  10   8        8.77       -8.75     20.38 o
  -4  11   8       66.80        0.82     25.12 o
  -3  11   8      252.81      279.81     22.07 o
  -2  11   8       51.11       37.01     12.57 o
  -1  11   8      547.43      593.33     29.34 o
   0  11   8      547.07      572.56     29.89 o
   1  11   8      388.49      384.78     30.89 o
   2  11   8      135.67      144.00     27.17 o
   3  11   8      246.54      276.68     35.18 o
   4  11   8      244.06      230.54     19.24 o
   5  11   8      117.30      149.04     29.65 o
   6  11   8      114.91      118.43     19.72 o
   7  11   8       37.03        8.30     15.03 o
  -3  12   8      116.08      112.81     37.67 o
  -2  12   8       45.56       79.74     15.22 o
  -1  12   8      174.64      187.72     29.13 o
   0  12   8      282.16      208.97     27.40 o
   1  12   8      249.02      234.29     36.10 o
   2  12   8       21.13        8.67     16.28 o
   3  12   8       86.69       64.69     17.57 o
   4  12   8      171.43      216.25     22.75 o
   5  12   8       59.26       62.33     23.35 o
   6  12   8       43.10       64.41     29.74 o
  -1  13   8       47.21       62.69     19.79 o
   0  13   8      206.74      122.83     27.14 o
   1  13   8      433.03      432.14     34.32 o
   2  13   8      386.98      471.11     36.81 o
   3  13   8      110.32       89.30     20.79 o
   4  13   8      110.61       70.21     25.62 o
  -2 -10   9       55.29        2.95     25.08 o
  -1 -10   9      224.75      210.35     32.45 o
   0 -10   9        0.99        9.45     25.61 o
   1 -10   9        9.47       -3.04     19.29 o
   2 -10   9        0.48       17.14     22.90 o
  -4  -9   9      257.10      303.90     42.72 o
  -3  -9   9      283.39      309.30     33.62 o
  -2  -9   9      121.17      112.70     26.27 o
  -1  -9   9       86.27      110.00     31.64 o
   0  -9   9       39.14       45.19     26.64 o
   1  -9   9       65.92       26.64     21.03 o
   2  -9   9       68.17      115.75     22.91 o
   3  -9   9       69.45      105.14     23.78 o
   4  -9   9       29.80       37.11     22.53 o
  -5  -8   9       26.02        0.19     15.62 o
  -4  -8   9      132.26       88.74     27.69 o
  -3  -8   9      168.43      161.27     31.28 o
  -2  -8   9      588.33      632.31     65.26 o
  -1  -8   9       11.50       -0.63     27.36 o
   0  -8   9       76.19       78.45     25.73 o
   1  -8   9      128.61      145.84     36.85 o
   2  -8   9      107.10       69.68     42.00 o
   3  -8   9       12.77       34.92     15.69 o
   4  -8   9      101.23       70.64     19.25 o
   5  -8   9        4.61      -14.75     14.75 o
  -6  -7   9       86.45       52.39     18.83 o
  -5  -7   9       30.00       20.84     27.38 o
  -4  -7   9      156.67      191.69     29.41 o
  -3  -7   9      238.99      245.62     26.20 o
  -2  -7   9      234.95      220.22     25.75 o
  -1  -7   9      173.05      163.63     24.70 o
   0  -7   9      522.81      557.87     53.32 o
   1  -7   9      615.99      636.63     74.21 o
   2  -7   9      466.24      471.97    117.86 o
   3  -7   9      165.12      184.28     24.53 o
   4  -7   9       78.54       78.64     15.82 o
   5  -7   9       38.62       52.80     32.05 o
   6  -7   9       58.20       54.02     38.91 o
  -7  -6   9       78.27       67.53     21.79 o
  -6  -6   9       28.22       24.23     15.19 o
  -5  -6   9       78.11       52.91     38.19 o
  -4  -6   9      127.14      101.29     45.70 o
  -3  -6   9      688.62      649.20     34.06 o
  -2  -6   9      156.41      205.82     23.06 o
  -1  -6   9      819.09      815.55     38.14 o
   0  -6   9      611.19      639.34     42.61 o
   1  -6   9      355.41      271.44     88.21 o
   2  -6   9     1270.86     1343.43     89.35 o
   3  -6   9      431.77      552.35     61.05 o
   4  -6   9       42.15       38.59     11.82 o
   5  -6   9        5.92        2.42     15.75 o
   6  -6   9        9.57      -14.75     21.82 o
   7  -6   9       17.98       32.72     25.13 o
  -7  -5   9       46.61       23.64     22.59 o
  -6  -5   9      220.85      239.99     41.17 o
  -5  -5   9      748.61      652.99     49.14 o
  -4  -5   9      520.35      524.45     28.38 o
  -3  -5   9      489.35      511.09     40.97 o
  -2  -5   9      288.25      259.30     37.77 o
  -1  -5   9      459.95      540.28     54.04 o
   0  -5   9      475.38      516.64     58.67 o
   1  -5   9      417.82      523.91     83.48 o
   2  -5   9      171.19      212.61     34.07 o
   3  -5   9      289.29      318.07     35.13 o
   4  -5   9      304.12      324.26     17.13 o
   5  -5   9      132.24      138.16     16.92 o
   6  -5   9       22.89       34.65     14.25 o
   7  -5   9        2.11        2.17     12.88 o
   8  -5   9        0.18        0.65     14.50 o
  -8  -4   9       30.12       12.05     14.62 o
  -7  -4   9       19.54        2.39     12.68 o
  -6  -4   9      309.93      294.15     20.01 o
  -5  -4   9      394.28      324.15     21.65 o
  -4  -4   9     1218.72     1206.78     46.60 o
  -3  -4   9      660.34      744.94     36.07 o
  -2  -4   9     1281.43     1332.50     50.58 o
  -1  -4   9     1168.81     1285.81     67.18 o
   0  -4   9      699.83      790.89     54.57 o
   1  -4   9     1322.25     1468.76     56.39 o
   2  -4   9      315.80      375.10     70.92 o
   3  -4   9      350.84      386.39     37.60 o
   4  -4   9      622.59      685.19     86.77 o
   5  -4   9      279.82      234.27     54.35 o
   6  -4   9       85.67       77.12     17.98 o
   7  -4   9        8.80       30.26     25.12 o
   8  -4   9        1.74       -2.07     36.15 o
  -8  -3   9      105.45       65.15     14.31 o
  -7  -3   9        9.89       15.12     11.65 o
  -6  -3   9      161.93      207.72     44.36 o
  -5  -3   9      117.43      143.33     28.10 o
  -4  -3   9      183.83      173.08     18.56 o
  -3  -3   9      263.15      272.72     22.80 o
  -2  -3   9      972.87     1062.40     41.15 o
  -1  -3   9     1644.56     1569.20     51.90 o
   0  -3   9     1709.86     1756.59     49.64 o
   1  -3   9     1281.35     1303.78     52.50 o
   2  -3   9      523.57      529.86     32.51 o
   3  -3   9      243.27      291.02     13.94 o
   4  -3   9      439.28      507.41     44.06 o
   5  -3   9      640.77      718.08     30.16 o
   6  -3   9      493.46      479.33    123.52 o
   7  -3   9      202.48      228.38     17.71 o
   8  -3   9       57.58       44.05     26.97 o
   9  -3   9       25.75        7.30     17.00 o
  -8  -2   9       13.16       18.53     28.82 o
  -7  -2   9      113.38       74.87     18.84 o
  -6  -2   9      170.48      125.45     20.38 o
  -5  -2   9      294.77      206.79     33.25 o
  -4  -2   9       70.93       88.26     19.64 o
  -3  -2   9      129.94      120.83     13.03 o
  -2  -2   9      462.45      482.71     26.09 o
  -1  -2   9       61.93       82.62     16.18 o
   0  -2   9     1153.98     1237.69     35.65 o
   1  -2   9      905.22     1067.11     34.28 o
   2  -2   9      801.14      762.10     29.89 o
   3  -2   9      667.81      692.17     48.79 o
   4  -2   9      128.83      139.32      9.98 o
   5  -2   9      116.01      108.75     18.22 o
   6  -2   9       92.16       91.64     13.07 o
   7  -2   9       98.41       67.07     17.48 o
   8  -2   9      220.91      144.09     24.15 o
   9  -2   9       10.88        3.74     20.90 o
  -7  -1   9      218.98      233.87     43.72 o
  -6  -1   9      357.97      341.98     16.65 o
  -5  -1   9      394.01      302.53     45.80 o
  -4  -1   9        3.63       -3.27      9.23 o
  -3  -1   9       26.06       22.70      8.95 o
  -2  -1   9      676.26      648.89     29.95 o
  -1  -1   9      902.76      892.83     31.57 o
   0  -1   9     1611.28     1658.38     46.73 o
   1  -1   9     1845.33     1971.70     80.49 o
   2  -1   9     1868.23     1957.16     99.84 o
   3  -1   9     1510.96     1689.69     30.40 o
   4  -1   9      378.52      401.03     54.35 o
   5  -1   9        1.58       -7.24      8.49 o
   6  -1   9      122.20      116.81      8.48 o
   7  -1   9      668.78      625.94     31.29 o
   8  -1   9       25.11       59.95     27.93 o
   9  -1   9        4.73        2.21     46.32 o
  -7   0   9        2.48       20.59     25.12 o
  -6   0   9       97.84      100.28     30.48 o
  -5   0   9      622.13      508.82     21.24 o
  -4   0   9      101.66       71.35     21.72 o
  -3   0   9      135.98      123.82     18.12 o
  -2   0   9      113.71      141.92     29.13 o
  -1   0   9     1850.40     1906.99     39.93 o
   0   0   9       36.82       14.82     12.35 o
   1   0   9       38.94       42.00     15.44 o
   2   0   9     2992.19     3007.07     93.67 o
   3   0   9     2007.44     1908.17     42.51 o
   4   0   9     1778.27     1841.13     67.63 o
   5   0   9     1384.62     1411.98     59.08 o
   6   0   9      429.62      451.66     25.25 o
   7   0   9      691.80      718.40     32.59 o
   8   0   9      169.10      162.27     42.10 o
   9   0   9      122.78       65.75     51.67 o
  10   0   9        0.26       22.85     19.17 o
  -7   1   9        0.32      -21.20     24.29 o
  -6   1   9       54.15       42.17     25.84 o
  -5   1   9        8.40       29.75     14.10 o
  -4   1   9       91.93       59.48     13.79 o
  -3   1   9      879.99      900.56     28.38 o
  -2   1   9      687.01      731.85     39.94 o
  -1   1   9      780.23      832.11     28.82 o
   0   1   9      400.05      416.88     37.67 o
   1   1   9     1818.38     1709.50     53.52 o
   2   1   9     2807.33     2792.77    113.64 o
   3   1   9     1737.11     1834.99     45.00 o
   4   1   9     1202.56     1251.70     63.20 o
   5   1   9      625.91      611.12     44.88 o
   6   1   9      665.69      683.18     36.64 o
   7   1   9       89.95      104.17     29.23 o
   8   1   9      125.94      135.52     21.20 o
   9   1   9       31.74       -2.52     16.42 o
  10   1   9       48.65       25.23     16.15 o
  -7   2   9        0.07        4.94     21.62 o
  -6   2   9       15.33       10.91     36.23 o
  -5   2   9      742.85      570.21      8.07 o
  -4   2   9     3839.27     3719.87     97.46 o
  -3   2   9      610.19      576.74     31.70 o
  -2   2   9      550.32      649.16     29.95 o
  -1   2   9     1707.61     1793.98     46.07 o
   0   2   9     3438.10     3394.92     67.20 o
   1   2   9     3873.39     3980.67     63.44 o
   2   2   9     1222.30     1144.71     49.71 o
   3   2   9     1213.60     1244.66     50.03 o
   4   2   9     1394.78     1508.78     60.73 o
   5   2   9      889.09     1049.50     51.26 o
   6   2   9     1900.67     2203.79    123.11 o
   7   2   9       50.08       43.23     22.03 o
   8   2   9      161.84      119.50     19.36 o
   9   2   9      100.03       49.57     17.60 o
  10   2   9       77.85       47.17     22.47 o
  -8   3   9       18.16       29.64     51.05 o
  -7   3   9        4.61       63.20     29.03 o
  -6   3   9        0.88      -16.47     22.23 o
  -5   3   9      150.04      172.72     48.17 o
  -4   3   9      315.77      278.87     25.98 o
  -3   3   9       32.78       31.28      6.80 o
  -2   3   9      309.13      334.59     13.52 o
  -1   3   9      183.30      184.52     10.85 o
   0   3   9      889.85      880.41     20.74 o
   1   3   9     1577.34     1626.67     32.15 o
   2   3   9     1127.60     1107.66     31.39 o
   3   3   9      887.07      928.45     42.41 o
   4   3   9      476.94      637.77     61.97 o
   5   3   9     1738.19     1865.96     73.49 o
   6   3   9      313.61      309.21     54.35 o
   7   3   9       85.36      107.67     25.53 o
   8   3   9       50.39       32.74     18.22 o
   9   3   9      200.12      331.65     37.06 o
  10   3   9      177.14       72.88     47.76 o
  -8   4   9        2.76        4.94     44.67 o
  -7   4   9      105.48      114.05     33.35 o
  -6   4   9        2.77      -13.59     22.44 o
  -5   4   9      132.32      143.28     27.79 o
  -4   4   9      165.81      186.10     45.29 o
  -3   4   9      478.30      477.83     28.53 o
  -2   4   9      194.45      187.46     10.86 o
  -1   4   9      876.52      881.57     39.11 o
   0   4   9     1734.88     1733.90     32.27 o
   1   4   9      470.94      468.08     24.40 o
   2   4   9      772.08      751.20     34.79 o
   3   4   9     1066.40     1132.26     74.73 o
   4   4   9      220.12      298.92     28.82 o
   5   4   9     2467.05     2620.04     94.29 o
   6   4   9      176.06      223.98     29.23 o
   7   4   9      566.85      660.21     72.05 o
   8   4   9      229.51      154.91     11.63 o
   9   4   9       55.87       15.65     39.11 o
  10   4   9       33.73        5.15     38.91 o
  -8   5   9        0.87      -21.20     50.03 o
  -7   5   9        6.02      -22.65     26.14 o
  -6   5   9        5.62       48.17     26.76 o
  -5   5   9        0.25       19.76     20.79 o
  -4   5   9       14.39       -4.94     16.68 o
  -3   5   9      482.51      478.65     15.97 o
  -2   5   9      380.33      419.87     19.06 o
  -1   5   9     1089.91     1157.18     27.40 o
   0   5   9     1179.12     1216.79     26.15 o
   1   5   9      147.22      141.27     11.85 o
   2   5   9       64.38       80.35      8.62 o
   3   5   9      516.94      498.53     12.69 o
   4   5   9     2929.56     2784.35     58.23 o
   5   5   9      896.84      705.86    286.36 o
   6   5   9     1027.27      940.60     51.88 o
   7   5   9      988.15      665.16    189.70 o
   8   5   9      417.03      258.91    194.13 o
   9   5   9      267.24      486.66     76.58 o
  10   5   9       72.22       82.35     31.70 o
  -7   6   9        0.38      -32.11     32.11 o
  -6   6   9       26.31       -0.41     21.00 o
  -5   6   9        5.83       -4.94     20.17 o
  -4   6   9       63.69       53.11     21.82 o
  -3   6   9      150.35      166.00     11.03 o
  -2   6   9       95.03       91.13     11.94 o
  -1   6   9      634.92      691.07     26.15 o
   0   6   9      742.55      851.81     37.35 o
   1   6   9      338.11      357.68     17.03 o
   2   6   9       58.56       81.29     11.44 o
   3   6   9       17.63       20.11      6.03 o
   4   6   9     2605.55     2601.22     53.01 o
   5   6   9      542.60      512.76     29.08 o
   6   6   9     1246.36     1040.11     55.78 o
   7   6   9      754.29      617.14    120.98 o
   8   6   9      454.82      295.77    125.27 o
   9   6   9      300.72      342.35     72.67 o
  10   6   9       61.86       11.32     26.14 o
  -7   7   9        9.12       -5.15     26.56 o
  -6   7   9        3.76       43.23     28.82 o
  -5   7   9        6.76       39.73     25.73 o
  -4   7   9        9.88       -3.29     33.14 o
  -3   7   9        1.52       -0.73      7.99 o
  -2   7   9        1.53       -1.28      8.78 o
  -1   7   9      108.11      100.63     11.81 o
   0   7   9      518.39      546.23     28.60 o
   1   7   9       33.77       33.45     14.87 o
   2   7   9     1178.61     1237.23     28.36 o
   3   7   9      373.02      375.09     26.30 o
   4   7   9      930.04      917.03     27.79 o
   5   7   9      229.14      216.72     24.27 o
   6   7   9       19.31       16.23     10.10 o
   7   7   9      113.99      135.24     39.01 o
   8   7   9      642.30      460.66     97.16 o
   9   7   9      273.61      252.88    180.75 o
  -6   8   9        0.95       33.56     30.06 o
  -5   8   9        4.71       48.58     47.14 o
  -4   8   9        0.38       36.84     22.65 o
  -3   8   9      121.77      117.91     15.59 o
  -2   8   9       99.76      101.21     11.36 o
  -1   8   9      294.41      348.61     19.04 o
   0   8   9      121.07      137.78     12.30 o
   1   8   9      376.77      412.51     18.65 o
   2   8   9     1230.50     1204.65     40.00 o
   3   8   9     3046.30     2985.11     61.01 o
   4   8   9      209.92      236.12     13.06 o
   5   8   9      549.51      559.03     23.57 o
   6   8   9      389.80      453.71     80.36 o
   7   8   9      164.95      157.45     60.13 o
   8   8   9      225.27      200.38     47.01 o
   9   8   9      120.74      110.31     32.32 o
  -6   9   9       29.53       83.38     35.61 o
  -5   9   9       16.50       44.44     25.98 o
  -4   9   9       38.35       35.56     19.14 o
  -3   9   9      364.41      325.45     35.84 o
  -2   9   9      150.13      150.16     22.01 o
  -1   9   9       32.50       35.35     10.55 o
   0   9   9      207.93      215.81     21.27 o
   1   9   9      663.55      635.92     32.95 o
   2   9   9     1007.76      983.29     26.35 o
   3   9   9      207.37      218.18     15.71 o
   4   9   9      351.18      374.99     24.39 o
   5   9   9      233.55      279.06     23.07 o
   6   9   9      100.34      121.54     24.92 o
   7   9   9      399.69      396.40     42.82 o
   8   9   9       79.27       13.36     23.57 o
  -5  10   9       28.88       94.01     63.92 o
  -4  10   9        2.23       22.03     27.79 o
  -3  10   9       13.93        9.14     11.52 o
  -2  10   9      144.20      153.95     14.29 o
  -1  10   9       28.62       33.72     13.23 o
   0  10   9       10.30       10.36     18.73 o
   1  10   9      190.31      212.67     27.56 o
   2  10   9      972.01     1005.69     38.02 o
   3  10   9       51.52       26.16     15.53 o
   4  10   9      216.90      185.72     19.74 o
   5  10   9      233.50      224.62     21.51 o
   6  10   9      148.32      152.85     20.94 o
   7  10   9      228.96      243.95     41.34 o
   8  10   9      189.98      183.94     53.55 o
  -4  11   9       16.57       15.65     48.79 o
  -3  11   9       11.08       17.29     26.56 o
  -2  11   9       13.62       19.90     14.57 o
  -1  11   9        0.80        7.28      9.88 o
   0  11   9        1.87       21.48     15.58 o
   1  11   9      171.52      178.17     27.47 o
   2  11   9      140.88      134.42     58.57 o
   3  11   9      102.67      103.95     25.87 o
   4  11   9       14.98       17.58     12.31 o
   5  11   9       25.74       26.97     13.02 o
   6  11   9      209.32      208.73     20.99 o
   7  11   9      122.81      110.51     36.50 o
  -2  12   9        1.74        1.98     14.76 o
  -1  12   9        0.15       -0.55     12.41 o
   0  12   9        3.11        1.86     15.18 o
   1  12   9       61.49       42.61     15.68 o
   2  12   9        0.79      -10.83     14.38 o
   3  12   9        2.60      -12.07     15.71 o
   4  12   9       63.45       55.48     17.35 o
   5  12   9      157.00      143.37     23.56 o
   6  12   9       64.63       46.73     35.61 o
   0  13   9        4.58        5.77     17.45 o
   1  13   9        9.35       11.21     17.75 o
   2  13   9       20.95       -8.67     15.95 o
   3  13   9        6.18       10.75     15.22 o
  -3  -9  10       39.63       14.08     35.59 o
  -2  -9  10       14.89       42.10     23.29 o
  -1  -9  10      213.12      209.12     31.59 o
   0  -9  10      127.03      163.23     58.88 o
   1  -9  10      197.42      197.49     38.97 o
   2  -9  10      127.92      167.85     46.35 o
   3  -9  10       86.85       98.57     19.95 o
  -5  -8  10        2.29        6.76     17.75 o
  -4  -8  10        0.92       33.81     31.91 o
  -3  -8  10        5.88       46.07     25.98 o
  -2  -8  10       52.19       48.02     21.47 o
  -1  -8  10      200.54      210.48     35.49 o
   0  -8  10      511.66      484.31     38.35 o
   1  -8  10      250.40      183.64     48.48 o
   2  -8  10      113.90      133.88     26.06 o
   3  -8  10      270.87      338.03     30.72 o
   4  -8  10      271.78      380.54     25.22 o
   5  -8  10      220.67      249.92     25.28 o
  -6  -7  10        9.31       56.57     46.94 o
  -5  -7  10       51.98       26.69     17.75 o
  -4  -7  10       90.00       79.42     26.34 o
  -3  -7  10        0.36        6.23     27.58 o
  -2  -7  10       98.26      127.31     30.88 o
  -1  -7  10        4.45        8.27     20.42 o
   0  -7  10       65.90       60.55     21.11 o
   1  -7  10      254.22      246.69     48.62 o
   2  -7  10      251.68      220.45     34.82 o
   3  -7  10      149.53      154.48     30.48 o
   4  -7  10       30.24       41.67     14.38 o
   5  -7  10       89.42      107.35     18.77 o
   6  -7  10      133.53      168.79     44.36 o
  -6  -6  10       22.45       19.82     15.35 o
  -5  -6  10       57.03       -8.15     18.20 o
  -4  -6  10       18.16       47.42     17.68 o
  -3  -6  10       48.61       31.85     25.01 o
  -2  -6  10       48.98       45.20     32.01 o
  -1  -6  10       54.41       54.10     40.35 o
   0  -6  10       70.92       90.54     25.42 o
   1  -6  10      288.75      306.89     64.85 o
   2  -6  10      794.41      890.78     63.92 o
   3  -6  10      330.72      394.89     34.07 o
   4  -6  10      273.45      299.36     20.92 o
   5  -6  10       59.23       51.34     14.41 o
   6  -6  10      122.52      216.57     96.96 o
   7  -6  10       54.24       51.81     27.24 o
  -7  -5  10       13.79        4.85     30.67 o
  -6  -5  10        7.55      -11.69     22.43 o
  -5  -5  10        1.40        6.56     15.78 o
  -4  -5  10        1.53       41.62     26.69 o
  -3  -5  10      280.52      294.56     29.76 o
  -2  -5  10       63.60       48.55     20.31 o
  -1  -5  10       73.17       86.01     29.85 o
   0  -5  10       41.30       63.62     30.67 o
   1  -5  10       19.14       10.50     18.51 o
   2  -5  10      407.80      430.53     45.29 o
   3  -5  10      190.78      228.84     18.85 o
   4  -5  10      221.26      263.87     31.24 o
   5  -5  10      184.72      206.48     47.76 o
   6  -5  10       92.04       82.02     16.13 o
   7  -5  10       26.09       31.50     36.95 o
  -7  -4  10        2.89        4.03     13.70 o
  -6  -4  10        0.02       31.68     16.36 o
  -5  -4  10        8.37        5.40     11.56 o
  -4  -4  10       86.77       69.98     15.27 o
  -3  -4  10       41.29       50.16     17.71 o
  -2  -4  10       84.51      122.21     29.95 o
  -1  -4  10      123.62      140.21     32.97 o
   0  -4  10       56.55       73.68     17.69 o
   1  -4  10      397.43      423.47     43.03 o
   2  -4  10      140.14      227.00     28.21 o
   3  -4  10      449.55      322.11    104.10 o
   4  -4  10      376.44      453.77     93.46 o
   5  -4  10      249.20      290.63     27.53 o
   6  -4  10       15.25        7.41     22.54 o
   7  -4  10       44.64       80.82     25.01 o
   8  -4  10       69.38      107.18     45.11 o
  -7  -3  10        2.07        2.27     15.96 o
  -6  -3  10       40.30        7.23     16.84 o
  -5  -3  10       34.03       45.51     20.55 o
  -4  -3  10       69.52       50.83     22.95 o
  -3  -3  10       78.43      113.70     15.43 o
  -2  -3  10       19.83       49.24     17.06 o
  -1  -3  10      119.30      140.58     32.94 o
   0  -3  10       84.25       86.05     20.55 o
   1  -3  10      331.10      284.50     29.01 o
   2  -3  10       14.58       13.85     22.65 o
   3  -3  10       67.02       47.60     13.96 o
   4  -3  10      503.25      601.13     22.44 o
   5  -3  10      483.89      558.24     80.70 o
   6  -3  10      108.72      112.93     30.26 o
   7  -3  10      150.61       77.41     14.89 o
   8  -3  10      134.82      107.29     20.66 o
   9  -3  10       78.80      117.96     31.70 o
  -8  -2  10       10.83       29.85     32.11 o
  -7  -2  10       17.43       23.68     10.93 o
  -6  -2  10       79.58       63.30     33.35 o
  -5  -2  10        1.96        7.02     15.09 o
  -4  -2  10       72.87       77.61     20.37 o
  -3  -2  10        4.89      -12.98     12.98 o
  -2  -2  10      164.66      192.31     19.25 o
  -1  -2  10      317.84      354.41     25.16 o
   0  -2  10      227.83      240.79     23.72 o
   1  -2  10        4.12        5.05     22.13 o
   2  -2  10       43.53       25.91     13.75 o
   3  -2  10      217.90      140.27    120.02 o
   4  -2  10      257.85      242.66     16.83 o
   5  -2  10      299.18      279.91     13.22 o
   6  -2  10      587.78      569.97     58.26 o
   7  -2  10      186.53      163.99     12.33 o
   8  -2  10      149.34      110.33     63.82 o
   9  -2  10      162.71      146.47     44.67 o
  -7  -1  10       10.78        5.74     13.15 o
  -6  -1  10       55.46       41.32     13.28 o
  -5  -1  10        1.32        3.77     12.19 o
  -4  -1  10       13.80       20.84     14.20 o
  -3  -1  10       43.98       44.37     10.70 o
  -2  -1  10        7.79       30.88     25.32 o
  -1  -1  10      126.84      112.15     13.90 o
   0  -1  10      183.80      138.95     19.11 o
   1  -1  10      114.18      125.99     22.44 o
   2  -1  10      184.75      159.34     24.70 o
   3  -1  10      489.95      241.96    195.98 o
   4  -1  10      477.95      534.52     31.19 o
   5  -1  10      560.73      629.71     22.60 o
   6  -1  10      640.20      642.27     16.60 o
   7  -1  10      188.92      170.35     26.37 o
   8  -1  10      273.29      221.07     23.65 o
   9  -1  10       75.64       62.30     18.77 o
  -7   0  10       54.64       22.65     25.94 o
  -6   0  10       63.32       63.82      9.06 o
  -5   0  10      148.49      119.81     28.61 o
  -4   0  10      271.11      244.46     20.21 o
  -3   0  10     1265.16     1300.76     36.75 o
  -2   0  10       48.33       45.01     10.04 o
  -1   0  10      225.49      284.51     22.85 o
   0   0  10      126.08      135.46     33.35 o
   1   0  10     1266.41     1359.12     78.23 o
   2   0  10      815.59      984.24     72.88 o
   3   0  10      422.60      401.33     24.19 o
   4   0  10      271.50      270.53     55.48 o
   5   0  10      206.38      243.75     21.83 o
   6   0  10      265.24      259.97     23.47 o
   7   0  10      700.58      694.06     41.45 o
   8   0  10      148.18      201.28     97.27 o
   9   0  10       73.93       96.54     58.47 o
  -7   1  10       32.14       72.05     29.85 o
  -6   1  10       49.61       29.83     23.47 o
  -5   1  10        3.79        0.95      5.97 o
  -4   1  10       56.64       41.06     14.41 o
  -3   1  10      439.23      457.94     33.97 o
  -2   1  10      391.47      398.55     34.59 o
  -1   1  10      706.52      740.91     47.97 o
   0   1  10       32.68       61.35     15.23 o
   1   1  10      242.74      275.45     24.09 o
   2   1  10      306.94      370.76     27.79 o
   3   1  10      328.35      349.32     38.70 o
   4   1  10      132.49      145.61     21.55 o
   5   1  10      258.32      265.72     77.30 o
   6   1  10      182.10      213.25     49.92 o
   7   1  10      565.86      565.85     44.78 o
   8   1  10      258.66      240.08     29.80 o
   9   1  10      138.44      104.77     32.32 o
  10   1  10       40.40       14.02     16.37 o
  -7   2  10       47.61       63.20     29.64 o
  -6   2  10        0.13      -16.47     37.88 o
  -5   2  10       90.08       73.36     10.01 o
  -4   2  10      794.12      638.90     61.11 o
  -3   2  10      452.09      436.72     17.00 o
  -2   2  10       88.30       51.78     23.37 o
  -1   2  10       98.65      128.21     10.26 o
   0   2  10      210.27      218.49     31.09 o
   1   2  10      542.94      717.09     28.22 o
   2   2  10       25.60       17.76     16.29 o
   3   2  10       50.59       62.59     14.10 o
   4   2  10       45.78       52.85     32.11 o
   5   2  10       12.20      -15.41     17.60 o
   6   2  10      503.05      522.84     29.03 o
   7   2  10      232.33      261.27     23.72 o
   8   2  10      403.45      418.13     28.96 o
   9   2  10      131.35       54.54     31.58 o
  10   2  10      146.86       60.91     25.25 o
  -8   3  10        0.28       -6.79     47.35 o
  -7   3  10       26.04        1.65     23.06 o
  -6   3  10       21.41      -20.79     40.56 o
  -5   3  10        1.30       12.35     33.56 o
  -4   3  10       75.22       66.10      6.25 o
  -3   3  10       78.22       62.38      8.66 o
  -2   3  10       24.54       14.23     12.66 o
  -1   3  10      308.01      344.35     18.04 o
   0   3  10        4.27       14.56      7.70 o
   1   3  10       54.96      101.12     33.15 o
   2   3  10        9.81       15.43     19.87 o
   3   3  10      118.19       95.73     37.88 o
   4   3  10       17.89       22.44     19.35 o
   5   3  10       11.30       14.82     34.79 o
   6   3  10      219.90      216.57     31.29 o
   7   3  10       54.41       61.76     25.12 o
   8   3  10       46.31       61.35     43.85 o
   9   3  10       55.05       31.50     42.20 o
  10   3  10      230.51      271.93     28.68 o
  -8   4  10        1.09      -16.68     50.23 o
  -7   4  10       29.32       13.38     26.35 o
  -6   4  10        1.28      -15.03     23.67 o
  -5   4  10       48.50       47.55     40.76 o
  -4   4  10       79.50       68.91      6.68 o
  -3   4  10       33.21       35.77      5.57 o
  -2   4  10       49.67       49.11      7.18 o
  -1   4  10        1.53        1.18      8.70 o
   0   4  10        8.10        9.41     12.25 o
   1   4  10       37.12       31.14     11.21 o
   2   4  10       86.36       83.38     18.94 o
   3   4  10      666.06      707.15     39.53 o
   4   4  10      103.61       80.70     39.53 o
   5   4  10      701.13      784.76     47.55 o
   6   4  10      324.32      399.38     62.79 o
   7   4  10      330.96      366.23     37.88 o
   8   4  10       16.22       43.03     42.61 o
   9   4  10       88.26      109.52     30.47 o
  10   4  10      112.87       46.53     29.23 o
  -7   5  10        0.20       -5.35     24.70 o
  -6   5  10       76.34       93.67     29.64 o
  -5   5  10      147.42      258.57     33.56 o
  -4   5  10      121.23      130.11     25.32 o
  -3   5  10       11.20       21.28      7.25 o
  -2   5  10       18.72       17.01      6.90 o
  -1   5  10       59.57       56.75     11.49 o
   0   5  10      112.23      103.49     12.14 o
   1   5  10       49.24       42.51     12.95 o
   2   5  10      100.37       76.79     32.11 o
   3   5  10      204.20      167.37     41.17 o
   4   5  10       21.45       23.06     19.56 o
   5   5  10      662.28      599.07     43.03 o
   6   5  10       69.41       82.55     44.06 o
   7   5  10       16.65        5.35     20.38 o
   8   5  10       17.44       60.94     47.14 o
   9   5  10      233.82      265.57     40.35 o
  -7   6  10        0.06        2.47     25.12 o
  -6   6  10       54.72       90.79     30.67 o
  -5   6  10      125.85      131.34     30.06 o
  -4   6  10       72.90       90.79     25.12 o
  -3   6  10      293.64      306.47     24.39 o
  -2   6  10      166.59      183.79     16.15 o
  -1   6  10      138.46      164.99     12.78 o
   0   6  10        3.17       -4.81      7.22 o
   1   6  10       89.49      102.01     23.70 o
   2   6  10       85.71       81.99     10.33 o
   3   6  10       71.71       74.48      8.96 o
   4   6  10      288.32      285.73     24.12 o
   5   6  10       10.62       20.25     35.51 o
   6   6  10       42.02      -15.64     44.06 o
   7   6  10       70.58       67.11     27.79 o
   8   6  10      155.32      191.87     60.52 o
   9   6  10      239.89      275.04     42.82 o
  -6   7  10       24.72       21.00     27.79 o
  -5   7  10       18.06       28.62     25.12 o
  -4   7  10       13.00       59.08     24.91 o
  -3   7  10       52.43       58.42      8.78 o
  -2   7  10       13.40        3.54      8.99 o
  -1   7  10       21.48       19.94      9.39 o
   0   7  10       64.57       69.49      9.88 o
   1   7  10       50.79       58.70     12.26 o
   2   7  10     1719.51     1745.42     48.01 o
   3   7  10      243.25      230.35     17.89 o
   4   7  10      135.60      132.74     13.46 o
   5   7  10      165.43      136.93     11.64 o
   6   7  10        9.42       -6.96     11.44 o
   7   7  10        1.13        9.59      9.30 o
   8   7  10       12.45       -1.69     21.28 o
   9   7  10      106.82      136.28     37.47 o
  -6   8  10        0.07      -31.70     31.70 o
  -5   8  10        0.09       12.76     25.12 o
  -4   8  10       13.46        4.73     36.23 o
  -3   8  10       98.62      123.78     16.10 o
  -2   8  10      447.39      486.62     17.80 o
  -1   8  10       17.01       12.63      7.68 o
   0   8  10        2.38       -4.07      9.59 o
   1   8  10      122.16      127.84     15.67 o
   2   8  10      102.27      114.20     15.49 o
   3   8  10       21.62       31.94     14.60 o
   4   8  10       23.86       18.64     11.34 o
   5   8  10       47.92       60.02     13.05 o
   6   8  10        3.78       -9.19      9.80 o
   7   8  10        3.04      -24.85     28.31 o
   8   8  10       54.35       34.42     20.74 o
   9   8  10       52.57        1.29     50.23 o
  -5   9  10       15.50       41.38     29.64 o
  -4   9  10       69.95       90.65     27.31 o
  -3   9  10      103.65      112.35     26.51 o
  -2   9  10       46.48       34.74     14.05 o
  -1   9  10       54.12       46.08     10.29 o
   0   9  10       41.63       29.93     14.30 o
   1   9  10       37.53       50.80     17.89 o
   2   9  10       62.94       75.84     17.20 o
   3   9  10       20.53       23.38      9.44 o
   4   9  10        1.33       12.53     13.10 o
   5   9  10        7.56        6.51     14.53 o
   6   9  10       48.18       47.51     14.13 o
   7   9  10        4.68      -14.82     19.21 o
   8   9  10       60.91       88.38     31.06 o
  -4  10  10        6.21       27.19     26.77 o
  -3  10  10      100.67       99.84     32.11 o
  -2  10  10        3.33       -5.72      9.21 o
  -1  10  10        3.17        5.12      9.91 o
   0  10  10       19.67       31.94     13.87 o
   1  10  10       83.57       92.98     15.03 o
   2  10  10       16.02       26.51     18.88 o
   3  10  10        9.47       -5.28     12.15 o
   4  10  10       36.53       75.59     12.68 o
   5  10  10       17.62       26.37     11.75 o
   6  10  10        0.34      -17.82     18.02 o
   7  10  10      101.39       88.64     25.75 o
  -3  11  10       48.58       65.47     54.14 o
  -2  11  10        3.80       -0.48      8.91 o
  -1  11  10       54.26       44.52     13.76 o
   0  11  10       38.20       48.64     14.49 o
   1  11  10      120.71      169.32     31.32 o
   2  11  10       22.13       20.40     20.21 o
   3  11  10       59.99       38.96     17.85 o
   4  11  10      125.14       68.32     19.66 o
   5  11  10       45.74       44.57     14.84 o
   6  11  10       44.07       58.54     21.58 o
  -2  12  10       10.28       22.46     14.91 o
  -1  12  10      100.90      157.76     36.02 o
   0  12  10      188.15      252.73     97.51 o
   1  12  10      186.31      214.36     42.35 o
   2  12  10       64.33       30.95     18.49 o
   3  12  10        1.42       20.76     15.92 o
   4  12  10       18.61       11.68     13.19 o
   5  12  10      100.32       46.26     27.31 o
   1  13  10        2.28      -15.16     16.04 o
   2  13  10       14.88       10.06     18.59 o
  -2  -9  11        4.69      -36.64     36.64 o
  -1  -9  11        6.95       74.49     43.54 o
   0  -9  11        1.22        8.16     36.61 o
   1  -9  11        1.58        1.75     19.94 o
   2  -9  11        3.19        7.93     23.49 o
  -4  -8  11       11.02      -25.33     28.10 o
  -3  -8  11       24.13       40.55     22.20 o
  -2  -8  11       31.28       56.12     28.60 o
  -1  -8  11        1.08       32.36     27.04 o
   0  -8  11       22.49       15.10     24.81 o
   1  -8  11       16.07      -21.76     21.76 o
   2  -8  11        0.61       -0.79     22.88 o
   3  -8  11        0.33        5.22     17.94 o
   4  -8  11       17.40       10.82     15.95 o
  -5  -7  11        8.55       26.56     41.69 o
  -4  -7  11      103.55       89.44     27.49 o
  -3  -7  11       62.34       48.85     36.64 o
  -2  -7  11        4.60       30.42     33.63 o
  -1  -7  11       13.22       18.05     27.07 o
   0  -7  11        0.31      -12.65     22.74 o
   1  -7  11        4.44        4.93     18.05 o
   2  -7  11        0.06        2.40     17.32 o
   3  -7  11       53.93       37.90     18.39 o
   4  -7  11       12.57       31.93     14.79 o
   5  -7  11       18.60       -1.03     18.05 o
  -6  -6  11       44.13       41.28     22.23 o
  -5  -6  11       48.37       37.61     17.82 o
  -4  -6  11       12.48       24.20     17.08 o
  -3  -6  11        0.84        6.29     18.33 o
  -2  -6  11       15.73       27.98     17.53 o
  -1  -6  11       29.73       40.02     19.06 o
   0  -6  11       75.58       84.82     22.13 o
   1  -6  11       17.89       72.52     37.26 o
   2  -6  11        8.23       15.50     18.47 o
   3  -6  11        4.85        6.46     12.42 o
   4  -6  11        0.68       -3.53     10.17 o
   5  -6  11        1.76      -18.62     18.62 o
   6  -6  11        0.88      -15.77     25.12 o
  -6  -5  11        3.37      -11.71     17.14 o
  -5  -5  11       72.04       36.29     16.27 o
  -4  -5  11       34.16       21.55     26.17 o
  -3  -5  11       35.25       17.91     19.09 o
  -2  -5  11        7.72       30.87     20.48 o
  -1  -5  11        2.80       15.81     19.94 o
   0  -5  11       18.61       45.72     18.27 o
   1  -5  11      153.76      187.33     29.66 o
   2  -5  11        5.48        5.51     30.26 o
   3  -5  11       67.22       62.42     14.24 o
   4  -5  11        1.15       -1.30     14.71 o
   5  -5  11       19.78        5.40     23.78 o
   6  -5  11       33.34       36.69     37.16 o
   7  -5  11        1.43       49.40     28.31 o
  -7  -4  11        3.03       -0.43     10.99 o
  -6  -4  11        0.43      -17.85     18.73 o
  -5  -4  11       52.90       59.07     25.77 o
  -4  -4  11       68.38       43.75     22.85 o
  -3  -4  11       21.91       27.51     17.98 o
  -2  -4  11        0.39       10.18     28.82 o
  -1  -4  11       69.58       96.68     18.56 o
   0  -4  11       11.88       27.53     29.13 o
   1  -4  11       32.93       20.31     19.28 o
   2  -4  11        0.05      -16.52     16.52 o
   3  -4  11        0.61       -9.05      9.95 o
   4  -4  11        1.96       -9.21     14.25 o
   5  -4  11        4.69       10.20     21.41 o
   6  -4  11       22.42        5.08     18.01 o
   7  -4  11       92.62      120.97     74.32 o
   8  -4  11       56.74      102.72     28.01 o
  -7  -3  11        0.20       -2.36     12.12 o
  -6  -3  11       20.05        1.02     11.73 o
  -5  -3  11       61.33       44.68     22.04 o
  -4  -3  11       58.05       55.19     23.43 o
  -3  -3  11        6.61        7.21     11.64 o
  -2  -3  11       17.93       24.28     16.55 o
  -1  -3  11       85.07       80.07     28.02 o
   0  -3  11      328.35      355.46     25.24 o
   1  -3  11        0.89        4.15     26.66 o
   2  -3  11      134.96       98.14     22.85 o
   3  -3  11       28.42       40.35     24.91 o
   4  -3  11       75.86       99.98     11.18 o
   5  -3  11       43.51       39.77     15.63 o
   6  -3  11      126.35      121.59     19.14 o
   7  -3  11      113.18       47.50     13.99 o
   8  -3  11       19.34       60.48     33.68 o
  -7  -2  11       35.81       21.23     16.40 o
  -6  -2  11       23.05       14.53     17.19 o
  -5  -2  11        8.88       17.62     12.24 o
  -4  -2  11        0.92       25.44     13.36 o
  -3  -2  11        0.99       24.79     26.04 o
  -2  -2  11      178.76      189.25     17.61 o
  -1  -2  11      345.49      325.55     36.58 o
   0  -2  11      702.12      682.11     30.71 o
   1  -2  11       40.98       40.41     26.14 o
   3  -2  11        7.20       19.15     21.41 o
   4  -2  11       48.17       54.96     16.98 o
   5  -2  11       14.67       20.64     11.47 o
   6  -2  11       44.14       45.09     14.82 o
   7  -2  11       15.85       13.46      7.74 o
   8  -2  11        2.18       25.99     28.20 o
   9  -2  11       14.10      208.54     62.17 o
  -8  -1  11        9.28       12.97     30.06 o
  -7  -1  11       17.78       35.00     30.26 o
  -6  -1  11       17.15       10.21      9.59 o
  -5  -1  11       12.35       -3.87      9.66 o
  -4  -1  11       40.93       41.13     17.73 o
  -3  -1  11        0.91       -6.69     16.07 o
  -2  -1  11       54.55       51.69     19.04 o
  -1  -1  11      354.70      399.14     35.52 o
   0  -1  11      242.28      277.62     19.94 o
   1  -1  11       34.60       52.29     19.76 o
   2  -1  11        0.94      -17.91     19.35 o
   3  -1  11      206.73      199.07     50.64 o
   4  -1  11       22.61       23.29      8.48 o
   5  -1  11        0.38       16.06     16.98 o
   6  -1  11       70.91       82.15      6.39 o
   7  -1  11        7.40        3.01     14.19 o
   8  -1  11        9.74       27.78     16.95 o
   9  -1  11       11.55       -4.01     15.93 o
  -7   0  11      125.74      143.90     36.44 o
  -6   0  11      100.50       64.85     16.88 o
  -5   0  11        2.36        2.97      8.75 o
  -4   0  11      296.14      243.96     16.55 o
  -3   0  11     2064.45     2068.38     48.21 o
  -2   0  11      163.83      158.72     19.76 o
  -1   0  11      203.50      201.34     23.06 o
   0   0  11       82.03      116.31     20.59 o
   1   0  11      127.86      104.99     21.41 o
   2   0  11        5.58       -3.50     16.47 o
   3   0  11        1.12        0.62      4.08 o
   4   0  11       10.99       10.58     14.93 o
   5   0  11       17.62       15.22     14.63 o
   6   0  11       29.09       30.07     19.52 o
   7   0  11        1.41       13.70     15.35 o
   8   0  11       41.40       30.88     17.32 o
   9   0  11        6.37        8.81     20.90 o
  -7   1  11       85.26      130.11     34.79 o
  -5   1  11        5.24       -8.57     10.13 o
  -4   1  11      159.79      125.97     20.79 o
  -3   1  11       15.84        9.07     15.54 o
  -2   1  11       30.57       22.65     21.62 o
  -1   1  11      127.38      157.49     18.94 o
   0   1  11       41.41       46.53     27.59 o
   1   1  11       24.83       22.85     28.00 o
   2   1  11       56.46       55.79     34.17 o
   3   1  11       72.22       53.74      8.17 o
   4   1  11       99.19      127.99     18.54 o
   5   1  11       43.54       70.39     21.25 o
   6   1  11      240.83      273.62     29.26 o
   7   1  11        0.18      -14.23     19.35 o
   8   1  11        6.32      -10.05     19.33 o
   9   1  11        2.13      -21.29     21.29 o
  -7   2  11       13.81        6.59     24.70 o
  -6   2  11        3.00        2.68     35.82 o
  -5   2  11      142.07      115.98      8.36 o
  -4   2  11        9.69       10.19      8.66 o
  -3   2  11        0.20       -4.59      5.72 o
  -2   2  11      153.91      197.36     21.37 o
  -1   2  11       66.64       54.30     27.52 o
   0   2  11       84.05      106.54     17.20 o
   1   2  11      519.79      557.16     16.82 o
   2   2  11       75.33       81.86      7.44 o
   3   2  11      132.45      142.37     33.76 o
   4   2  11       98.32       81.02     28.94 o
   5   2  11      137.89      123.94     18.76 o
   6   2  11      174.42      153.02     51.78 o
   7   2  11       11.48       37.52     34.17 o
   8   2  11       23.13       -1.18     24.51 o
   9   2  11        7.86        1.69     15.50 o
  -7   3  11        0.21       -0.62     22.65 o
  -6   3  11       61.43       65.05     47.55 o
  -5   3  11        2.07      -18.94     35.82 o
  -4   3  11       42.79       31.08      9.32 o
  -3   3  11       25.43       18.91      6.53 o
  -2   3  11        6.36       -8.33      8.33 o
  -1   3  11       15.73       22.03     12.76 o
   0   3  11      220.98      224.26     12.50 o
   1   3  11      548.63      523.78     20.13 o
   2   3  11      577.89      550.00     13.56 o
   3   3  11       25.48       44.88     20.38 o
   4   3  11        2.31       -7.82     18.73 o
   5   3  11      347.81      437.05     66.29 o
   6   3  11        0.18      -24.70     24.70 o
   7   3  11      124.01      100.05     48.79 o
   8   3  11      157.63      194.95     35.82 o
   9   3  11       17.92        0.28     14.99 o
  -7   4  11        7.89       17.91     27.59 o
  -6   4  11       58.26       43.44     27.79 o
  -5   4  11        3.78       20.59     37.26 o
  -4   4  11       41.12       28.34      5.39 o
  -3   4  11       35.19       32.64      9.68 o
  -2   4  11       20.23       15.18     10.00 o
  -1   4  11        4.57        3.78     16.56 o
   0   4  11       52.69       48.94      7.97 o
   1   4  11       10.57       11.13      6.54 o
   2   4  11      199.64       76.95    106.23 o
   3   4  11       53.70       88.52     23.06 o
   4   4  11      184.89      236.13     31.70 o
   6   4  11        1.59      -16.26     21.82 o
   7   4  11        7.76        0.41     33.76 o
   8   4  11        8.07        9.88     23.06 o
   9   4  11       17.52       38.91     27.59 o
  -7   5  11       66.79       70.20     32.94 o
  -6   5  11       19.87      -26.14     26.14 o
  -5   5  11       38.17       19.56     22.44 o
  -4   5  11        8.37       -0.41     16.26 o
  -3   5  11        4.88       11.88      5.18 o
  -2   5  11      152.31      130.65      8.28 o
  -1   5  11       84.37       79.37      7.95 o
   0   5  11        7.90       12.56      8.91 o
   1   5  11      135.95      145.30     10.01 o
   2   5  11      512.88      558.92     34.38 o
   3   5  11     1607.71     1755.82     68.96 o
   4   5  11       93.94      145.55     46.94 o
   5   5  11        0.58        4.12     19.15 o
   6   5  11       60.06       64.02     26.14 o
   7   5  11      197.12      304.06     64.64 o
   8   5  11       24.43       47.35     27.59 o
   9   5  11       27.07      -16.88     26.56 o
  -7   6  11       49.35       -8.23     27.38 o
  -6   6  11       15.16      -22.65     26.35 o
  -5   6  11       27.79       10.29     22.23 o
  -4   6  11       15.29       29.44     21.41 o
  -3   6  11        1.05       -1.32      6.47 o
  -2   6  11      309.86      349.53     17.96 o
  -1   6  11      736.39      674.98     24.31 o
   0   6  11      128.18      177.76     21.82 o
   1   6  11        3.81        4.66      7.69 o
   2   6  11       42.99       42.61     31.29 o
   3   6  11      674.62      735.35     67.73 o
   4   6  11     1104.57     1054.23     87.08 o
   5   6  11       41.17       28.20     22.65 o
   6   6  11       17.59       -5.56     21.20 o
   7   6  11        0.20       21.00     41.79 o
   8   6  11       15.71       51.67     28.62 o
   9   6  11        2.60       57.02     54.14 o
  -6   7  11       20.07       71.44     32.73 o
  -5   7  11       33.75       40.14     26.97 o
  -4   7  11      188.45      216.57     32.94 o
  -3   7  11        7.50        4.91      7.45 o
  -2   7  11       87.69       71.71     14.63 o
  -1   7  11       46.96       45.91     11.99 o
   0   7  11       58.16       51.72     10.08 o
   1   7  11      145.49      145.80     41.17 o
   2   7  11      336.47      355.71     39.88 o
   3   7  11      289.56      301.74     14.45 o
   4   7  11      252.23      228.34     13.30 o
   5   7  11       56.27       38.43     19.62 o
   6   7  11      119.17       94.08     69.17 o
   7   7  11        7.35      -15.23     42.82 o
   8   7  11      152.86      312.50     45.08 o
   9   7  11        0.15       -4.32     45.50 o
  -5   8  11       19.60       48.17     29.44 o
  -4   8  11       80.62       85.43     28.82 o
  -3   8  11       53.40       51.71      7.88 o
  -2   8  11      149.89      158.79     15.48 o
  -1   8  11      203.43      219.37     16.32 o
   0   8  11       67.68       65.29     30.32 o
   1   8  11      115.39      135.41     19.81 o
   2   8  11      125.92      116.06     18.40 o
   3   8  11      268.60      289.86     18.81 o
   4   8  11       36.24       30.24      7.58 o
   5   8  11        7.84       14.11      8.64 o
   6   8  11       19.49       28.03     14.11 o
   7   8  11      123.64      147.15     31.51 o
   8   8  11       15.91        1.90     18.18 o
  -5   9  11       20.35        2.06     24.70 o
  -4   9  11        4.95      -27.79     27.79 o
  -3   9  11       60.72       44.09     18.56 o
  -2   9  11       46.25       50.58     11.09 o
  -1   9  11       12.26       -2.84     12.27 o
   0   9  11      102.35      136.07     18.39 o
   1   9  11        0.24       -7.87      8.93 o
   2   9  11      554.56      632.21     27.95 o
   3   9  11       41.03       26.71     13.86 o
   4   9  11       26.42       27.54     13.50 o
   5   9  11        0.13       -3.76     10.09 o
   6   9  11        1.51       34.99     25.63 o
   7   9  11      300.76      389.48     77.71 o
   8   9  11        8.80       64.66     55.27 o
  -4  10  11       17.10        4.54     18.57 o
  -3  10  11       30.48       -0.41     37.88 o
  -2  10  11       42.00       20.10     16.87 o
  -1  10  11       21.59       38.96     12.38 o
   0  10  11       55.18       50.38     15.43 o
   1  10  11        4.52        6.67     13.50 o
   2  10  11      229.51      260.66     18.74 o
   3  10  11       72.82       44.02     24.40 o
   4  10  11        0.16        5.20     12.89 o
   5  10  11        2.01        1.54     11.84 o
   6  10  11      131.15      177.61     27.73 o
   7  10  11       17.97       13.30     35.81 o
  -3  11  11        4.47      -22.65     28.82 o
  -2  11  11       17.56       10.44     11.88 o
  -1  11  11       28.83       31.04     13.55 o
   0  11  11        0.05        5.88     14.54 o
   1  11  11       18.54       19.21     16.32 o
   2  11  11       14.10       -1.80     12.25 o
   3  11  11       11.21       30.29     13.76 o
   4  11  11       14.82       11.36     15.42 o
   5  11  11        0.12       -1.06     20.25 o
   6  11  11      131.33      108.11     33.42 o
  -1  12  11       48.43       34.51     14.34 o
   0  12  11        2.59       24.09     19.41 o
   1  12  11       23.51       36.65     19.46 o
   2  12  11        5.39       -3.20     13.84 o
   3  12  11       15.40        2.73     16.94 o
   4  12  11       30.32       19.02     14.66 o
   5  12  11        7.72        6.59     27.79 o
  -2  -8  12        0.22        7.31     20.09 o
  -1  -8  12        0.78      -25.11     34.69 o
   0  -8  12        0.07       -6.51     26.16 o
   1  -8  12       10.00        8.87     25.40 o
   2  -8  12       11.97      -12.09     26.87 o
   3  -8  12       13.58       26.87     26.66 o
  -4  -7  12       72.70       82.92     41.79 o
  -3  -7  12       19.78      -13.39     24.29 o
  -2  -7  12        6.30       31.22     25.93 o
  -1  -7  12        6.98        3.21     79.46 o
   0  -7  12        2.20        4.32     18.69 o
   1  -7  12        0.06       31.40     21.61 o
   2  -7  12        6.46       52.62     28.65 o
   3  -7  12       12.69       21.66     18.14 o
   4  -7  12        5.43        8.75     13.11 o
  -5  -6  12       32.67       15.82     56.10 o
  -4  -6  12        7.25       83.87     63.92 o
  -3  -6  12       29.59       11.61     29.95 o
  -2  -6  12      111.68       68.73     26.14 o
  -1  -6  12       29.72       61.47     21.46 o
   0  -6  12        0.57       -9.45     22.11 o
   1  -6  12        0.84       -6.44     21.66 o
   2  -6  12       52.58       68.23     28.20 o
   3  -6  12        0.57       -9.09     14.24 o
   4  -6  12       23.19       24.68     14.70 o
   5  -6  12        8.36       11.07     25.53 o
  -6  -5  12        1.26      -11.13     14.83 o
  -5  -5  12       22.20        4.55     23.98 o
  -4  -5  12        9.16       25.54     34.69 o
  -3  -5  12        2.61       34.20     20.97 o
  -2  -5  12       83.79       60.50     20.59 o
  -1  -5  12       47.17       24.79     30.47 o
   0  -5  12        1.62       -0.23     33.66 o
   1  -5  12       44.07       52.00     24.33 o
   2  -5  12        3.95       -5.59     16.73 o
   3  -5  12        1.28      -12.64     12.64 o
   4  -5  12        8.39        2.85     15.26 o
   5  -5  12       49.95       24.27     17.95 o
   6  -5  12        3.12       -5.26     19.52 o
  -6  -4  12      124.76      108.52     41.79 o
  -5  -4  12       24.27       18.61     23.91 o
  -4  -4  12        0.14        2.74     14.74 o
  -3  -4  12       10.67        1.55     16.31 o
  -2  -4  12        4.43       11.50     18.22 o
  -1  -4  12       11.69       21.72     19.57 o
   0  -4  12        4.03       24.30     20.10 o
   1  -4  12      177.44      187.27     29.74 o
   2  -4  12       81.67       52.18     24.17 o
   3  -4  12       19.27       31.73     40.35 o
   4  -4  12        0.59       -0.88     13.10 o
   5  -4  12       74.76       78.80     12.59 o
   6  -4  12        5.37       31.12     20.31 o
   7  -4  12       54.03       22.65     46.94 o
  -6  -3  12      110.26       96.81     38.60 o
  -5  -3  12       52.54       46.67     13.98 o
  -4  -3  12        0.54        8.11     14.74 o
  -3  -3  12        8.70       14.85     28.41 o
  -2  -3  12       15.62       23.36     26.14 o
  -1  -3  12       14.82       25.46     18.17 o
   0  -3  12        2.68      -18.33     18.33 o
   1  -3  12        6.56      -18.47     34.48 o
   2  -3  12        2.81       17.18     15.65 o
   3  -3  12        0.51       27.79     24.50 o
   4  -3  12       13.28        0.20     20.28 o
   5  -3  12       12.60        7.62     39.32 o
   6  -3  12       28.34       55.90     22.54 o
   7  -3  12        5.26        2.82     19.49 o
   8  -3  12        1.24       32.84     34.06 o
  -6  -2  12       40.72       17.54     12.97 o
  -5  -2  12       77.02       65.34     13.10 o
  -4  -2  12      290.72      288.79     22.95 o
  -3  -2  12       59.79       55.82     17.08 o
  -2  -2  12      399.56      416.24     29.30 o
  -1  -2  12        0.16       13.13     17.40 o
   0  -2  12      179.50      162.42     32.96 o
   1  -2  12        1.97        9.66     16.77 o
   2  -2  12      293.44      299.33     36.44 o
   3  -2  12       29.31       29.23     22.65 o
   4  -2  12       27.32       36.89      7.64 o
   5  -2  12        5.47       -9.65     11.75 o
   6  -2  12        3.91       -7.68     11.22 o
   7  -2  12       25.92       20.82     21.41 o
   8  -2  12       16.78       62.49     43.85 o
  -7  -1  12      180.29      275.24     79.67 o
  -6  -1  12       88.91       53.19     16.91 o
  -5  -1  12       67.97       44.69     18.32 o
  -4  -1  12       58.46       42.33     29.34 o
  -3  -1  12       39.20       56.65     21.89 o
  -2  -1  12      455.39      482.48     28.77 o
  -1  -1  12      314.98      274.94     24.66 o
   0  -1  12      199.19      193.72     48.17 o
   1  -1  12      217.94      199.89     49.20 o
   2  -1  12       47.53      115.08     45.08 o
   3  -1  12        5.31       11.12     19.97 o
   4  -1  12       53.59       38.47     32.01 o
   5  -1  12        0.54       13.92      7.65 o
   6  -1  12        1.17        7.62     15.28 o
   7  -1  12        3.59       25.55     17.53 o
   8  -1  12       43.85       25.38     37.06 o
  -7   0  12      159.57      165.31     39.11 o
  -5   0  12       93.95      101.94     24.29 o
  -4   0  12      595.15      557.69     29.23 o
  -3   0  12     1395.24     1259.48     50.03 o
  -2   0  12      501.14      478.43     31.70 o
  -1   0  12      451.87      476.58     53.52 o
   0   0  12      557.01      538.75     36.03 o
   1   0  12      174.11      187.54     27.17 o
   2   0  12      223.67      203.19     48.58 o
   3   0  12       30.11      -21.20     21.20 o
   4   0  12        1.44       -3.88      3.88 o
   5   0  12       18.77       11.90     15.07 o
   6   0  12       11.96       30.18     16.81 o
   7   0  12        6.28       -0.39     14.48 o
   8   0  12       40.91       16.30     21.93 o
   9   0  12       10.95       17.27     31.85 o
  -7   1  12       30.26       39.73     29.23 o
  -5   1  12       45.79       43.26     13.41 o
  -4   1  12      140.05      102.69     20.42 o
  -3   1  12      557.80      584.56     76.58 o
  -2   1  12       67.63       69.28     11.75 o
  -1   1  12        0.67        0.41     21.62 o
   0   1  12       17.20       12.35     15.44 o
   1   1  12       38.41       41.38     18.94 o
   2   1  12       86.33       94.70     22.85 o
   3   1  12        8.87        9.94      4.64 o
   4   1  12       34.34       63.42     17.32 o
   5   1  12       34.33       65.27     21.20 o
   6   1  12       98.85       92.46     20.06 o
   7   1  12       43.93       28.44     23.57 o
   8   1  12       13.22       14.92     26.25 o
   9   1  12       14.06      -23.52     23.52 o
  -7   2  12       58.64       57.64     31.91 o
  -5   2  12      190.99      164.04     17.18 o
  -4   2  12      632.03      551.41     63.20 o
  -3   2  12     1411.63     1406.87     74.58 o
  -2   2  12       40.46       36.69     10.96 o
  -1   2  12      469.58      474.90     32.11 o
   0   2  12        6.51       -9.58      9.58 o
   1   2  12        8.80       11.11      9.16 o
   2   2  12        1.59       15.40     11.46 o
   3   2  12      161.96      242.24     61.55 o
   4   2  12      559.42      646.76     37.98 o
   5   2  12        0.65       -8.61     14.34 o
   6   2  12      122.53       89.77     20.23 o
   7   2  12      102.73       71.24     30.78 o
   8   2  12        1.79       17.24     22.85 o
   9   2  12        0.43        5.79     20.97 o
  -5   3  12      184.27      198.87     56.20 o
  -4   3  12      310.00      297.12     26.02 o
  -3   3  12      260.17      249.80     39.61 o
  -2   3  12      339.51      345.94     31.17 o
  -1   3  12      321.51      336.24     18.71 o
   0   3  12      169.47      227.97     13.30 o
   1   3  12       13.55       14.00      7.57 o
   2   3  12      206.86      192.30     21.02 o
   3   3  12      104.87       99.91     17.21 o
   4   3  12      392.90      339.93     35.31 o
   5   3  12       35.13       64.42     17.81 o
   6   3  12       26.02       31.19     26.04 o
   7   3  12        0.95      -16.91     20.39 o
   8   3  12       53.21       62.28     22.65 o
   9   3  12       12.92      -14.10     46.42 o
  -6   4  12      169.18      190.22     36.85 o
  -5   4  12      300.63      224.80     59.91 o
  -4   4  12      316.27      286.93     42.45 o
  -3   4  12       17.09       13.58      9.03 o
  -2   4  12      295.16      306.04     25.25 o
  -1   4  12      325.70      346.30     21.05 o
   0   4  12      540.13      603.16     24.80 o
   1   4  12      321.39      345.69     15.01 o
   2   4  12        2.36       16.03      7.77 o
   3   4  12       50.51       85.64     40.76 o
   4   4  12       94.89       78.23     25.94 o
   5   4  12        2.97       14.00     21.82 o
   6   4  12      124.29      114.46     30.67 o
   7   4  12      104.97      140.19     33.35 o
   8   4  12        4.11       44.06     28.00 o
   9   4  12       16.67       81.32     56.00 o
  -6   5  12       96.09      165.52     35.41 o
  -5   5  12      212.05      235.10     59.49 o
  -4   5  12      124.47      133.73     32.39 o
  -3   5  12       65.07       94.66     13.64 o
  -2   5  12       38.47       74.55      8.73 o
  -1   5  12       17.03       35.47     13.33 o
   0   5  12      197.13      238.55     19.95 o
   1   5  12      345.17      401.10     52.80 o
   2   5  12        9.45        3.50     26.76 o
   3   5  12      968.36      998.86     52.50 o
   4   5  12      150.59      173.75     29.64 o
   5   5  12      184.35      234.48     57.64 o
   6   5  12        7.40       10.29     22.44 o
   7   5  12        0.93        4.73     22.23 o
   8   5  12        6.88       13.38     25.32 o
   9   5  12        1.90      -14.00     45.91 o
  -6   6  12       64.35       59.29     31.50 o
  -5   6  12      177.26      261.65     37.67 o
  -4   6  12       46.77        3.50     19.35 o
  -3   6  12      167.84      140.58     11.30 o
  -2   6  12      141.22      144.46     24.83 o
  -1   6  12      524.17      540.65     19.50 o
   0   6  12      655.48      636.39     31.38 o
   1   6  12      331.82      379.47     17.92 o
   2   6  12     1140.26     1211.10     52.70 o
   3   6  12      151.90      103.55     24.09 o
   4   6  12        2.94       -7.00     19.35 o
   5   6  12        0.89        9.68     36.64 o
   6   6  12      116.49      103.96     30.88 o
   7   6  12       62.96       56.61     29.23 o
   8   6  12        0.02       53.94     31.50 o
   9   6  12       59.37      108.70     37.06 o
  -6   7  12       37.51       12.35     27.79 o
  -5   7  12      158.23      284.30     41.17 o
  -4   7  12      216.18      231.80     35.00 o
  -3   7  12      641.19      622.87     33.17 o
  -2   7  12     1158.69     1269.55     32.14 o
  -1   7  12      338.02      400.59     28.77 o
   0   7  12       33.17       42.59     12.92 o
   1   7  12      656.60      692.94     37.06 o
   2   7  12      697.26      723.82     66.29 o
   3   7  12      118.30      118.37     43.44 o
   4   7  12       23.06       11.32     34.38 o
   5   7  12        5.72      -11.53     38.50 o
   6   7  12       32.64       33.56     26.76 o
   7   7  12        1.40       68.55     30.67 o
   8   7  12       26.08      -15.65     48.38 o
  -5   8  12       57.53       87.08     33.35 o
  -4   8  12       75.57      105.81     31.09 o
  -3   8  12      189.44      144.11     50.44 o
  -2   8  12      400.96      485.66     26.55 o
  -1   8  12      514.81      559.91     24.76 o
   0   8  12      198.54      230.36     19.55 o
   1   8  12      691.03      768.89     29.02 o
   2   8  12      532.54      536.18     44.67 o
   3   8  12      227.70      221.51     30.57 o
   4   8  12       58.27       69.15     16.83 o
   5   8  12       62.03       34.32     13.36 o
   6   8  12       15.56       24.81     26.04 o
   7   8  12        9.29       55.58     31.29 o
   8   8  12       10.10       39.11     55.79 o
  -4   9  12      103.22       46.11     29.23 o
  -3   9  12      251.66      269.07     63.41 o
  -2   9  12      183.83      262.73     35.36 o
  -1   9  12      171.48      220.44     56.30 o
   0   9  12      208.57      200.77     46.94 o
   1   9  12       98.34       94.43     14.01 o
   2   9  12      102.77      126.24     27.96 o
   3   9  12      212.55      232.01     17.90 o
   4   9  12      157.88      142.11     15.24 o
   5   9  12      108.83       78.22     27.95 o
   6   9  12       15.17      -14.99     19.00 o
   7   9  12       18.53       30.51     22.12 o
  -3  10  12      162.69       98.22     68.45 o
  -2  10  12      120.96      117.72     27.11 o
  -1  10  12       91.21       99.59     18.94 o
   0  10  12      544.85      617.75     39.41 o
   1  10  12      264.05      324.10     20.96 o
   2  10  12       89.55      122.60     35.69 o
   3  10  12      101.35       58.65     16.89 o
   4  10  12       87.20       79.49     15.68 o
   5  10  12      126.60       88.83     71.95 o
   6  10  12      191.59      195.95     29.76 o
   7  10  12       44.43       58.82     25.02 o
  -2  11  12       49.90       44.26     28.62 o
  -1  11  12      102.55       40.03     32.97 o
   0  11  12      200.38      240.37     18.08 o
   1  11  12       85.24       66.34     23.66 o
   2  11  12       23.36       15.82     16.19 o
   3  11  12       44.13       38.59     12.86 o
   4  11  12       54.66       42.22     16.33 o
   5  11  12       23.71       38.51     21.61 o
   0  12  12      185.10      263.25     33.88 o
   1  12  12       94.60       52.28     16.97 o
   2  12  12      177.34      208.56     55.51 o
   3  12  12       56.26       54.34     16.87 o
   4  12  12        1.94        2.42     18.73 o
  -2  -7  13       44.97       60.58     30.67 o
  -1  -7  13       44.15       64.70     30.51 o
   0  -7  13       96.96       79.86     44.57 o
   1  -7  13       40.82       57.40     37.78 o
   2  -7  13       33.18       25.30     23.21 o
   3  -7  13       21.36       40.28     28.26 o
  -4  -6  13      154.15      226.83     34.47 o
  -3  -6  13      166.93      181.30     27.58 o
  -2  -6  13       72.64       50.39     33.14 o
  -1  -6  13       94.85       50.60     26.82 o
   0  -6  13      179.33      206.70     29.47 o
   1  -6  13      110.11      123.40     45.99 o
   2  -6  13       28.10       35.98     22.18 o
   3  -6  13       19.61        9.35     14.05 o
   4  -6  13       22.34       -1.43     17.46 o
   5  -6  13       10.30       -1.16     17.89 o
  -5  -5  13      208.57      155.32     50.03 o
  -4  -5  13      147.01      140.82     29.17 o
  -3  -5  13      148.71      125.01     23.34 o
  -2  -5  13       14.52       14.16     31.19 o
  -1  -5  13       14.31      -23.86     47.76 o
   0  -5  13       78.31       86.77     22.93 o
   1  -5  13      159.23      234.83     47.25 o
   2  -5  13       46.33       40.28     25.61 o
   3  -5  13       44.25       41.79     16.89 o
   4  -5  13       25.82       35.70     19.39 o
   5  -5  13       46.74       66.28     20.86 o
   6  -5  13        3.86       -1.03     16.73 o
  -5  -4  13       86.73       96.84     35.31 o
  -4  -4  13      153.48      148.51     25.39 o
  -3  -4  13      220.18      124.97     36.09 o
  -2  -4  13       88.47       48.92     26.66 o
  -1  -4  13       73.82       88.53     25.50 o
   0  -4  13       75.62      104.98     26.62 o
   1  -4  13       63.74       61.69     24.92 o
   2  -4  13       61.95       70.80     21.45 o
   3  -4  13       33.67       16.88     46.11 o
   4  -4  13      100.35       66.02     32.42 o
   5  -4  13       29.07       50.24     12.66 o
   6  -4  13       41.55       44.67     30.26 o
  -6  -3  13      225.26      201.14     66.39 o
  -5  -3  13       38.49       26.89     14.00 o
  -4  -3  13       42.08       64.29     19.72 o
  -3  -3  13      125.74      117.15     19.15 o
  -2  -3  13      394.95      480.73     47.82 o
  -1  -3  13      459.19      481.78     36.58 o
   0  -3  13      188.37      171.71     27.60 o
   1  -3  13       16.70        4.15     14.99 o
   2  -3  13        0.89       35.41     25.94 o
   3  -3  13      100.55      114.46     55.58 o
   4  -3  13      365.71      430.85     55.89 o
   5  -3  13      128.98      145.81     37.67 o
   6  -3  13       89.42       54.55     52.50 o
   7  -3  13        7.29       23.96     24.52 o
  -6  -2  13      230.38      196.26     96.55 o
  -5  -2  13      147.71      105.61     19.88 o
  -4  -2  13       54.21       54.37     15.44 o
  -3  -2  13      659.61      670.31     37.81 o
  -2  -2  13     2662.70     3101.88    160.88 o
  -1  -2  13     1276.83     1317.70     71.76 o
   0  -2  13      202.53      198.42     26.64 o
   1  -2  13      389.26      497.58     42.61 o
   2  -2  13      292.63      275.45     37.88 o
   3  -2  13      319.72      404.32     69.79 o
   4  -2  13      160.91      197.85     11.33 o
   5  -2  13      116.26      149.01     36.54 o
   6  -2  13       22.11        7.71     21.48 o
   7  -2  13       22.71        7.54     23.37 o
   8  -2  13       21.88        8.98     22.03 o
  -6  -1  13       28.79       10.51     10.92 o
  -5  -1  13       44.77       37.86     14.23 o
  -4  -1  13       76.48       70.33     16.68 o
  -3  -1  13      207.26      195.04     22.07 o
  -2  -1  13      391.83      432.89     24.37 o
  -1  -1  13      802.34      785.79     46.94 o
   0  -1  13      573.69      659.18     69.99 o
   1  -1  13      773.12      822.64     82.76 o
   2  -1  13      323.88      287.80     35.00 o
   3  -1  13      251.93      228.30     56.00 o
   4  -1  13      187.92      252.93     14.98 o
   5  -1  13      324.93      338.78     13.77 o
   6  -1  13      195.13      107.40     27.99 o
   7  -1  13       98.50       45.35     25.63 o
   8  -1  13       32.21       28.90     25.00 o
  -6   0  13       43.09       54.97     29.03 o
  -5   0  13      181.45      161.86     58.88 o
  -4   0  13      120.06      170.04     19.15 o
  -3   0  13      307.48      273.39     25.32 o
  -2   0  13      288.16      293.77     28.00 o
  -1   0  13       95.44      129.28     22.85 o
   0   0  13      332.74      389.08     55.17 o
   1   0  13      746.20      839.93     76.58 o
   2   0  13     1248.85     1218.10     61.97 o
   3   0  13      362.72      367.06     38.09 o
   4   0  13      150.89      154.43     47.86 o
   5   0  13      112.53       92.98     25.63 o
   6   0  13       82.52       51.56     24.15 o
   7   0  13      131.34       98.00     38.86 o
   8   0  13        7.55        0.86     28.36 o
  -6   1  13       74.58       84.20     30.26 o
  -5   1  13      175.99      120.56     28.00 o
  -4   1  13      442.53      407.33     44.36 o
  -3   1  13      458.17      499.40     58.88 o
  -2   1  13      428.79      433.87     37.16 o
  -1   1  13       24.47       44.39     12.35 o
   0   1  13      279.74      334.74     47.76 o
   1   1  13      707.83      746.88     69.58 o
   2   1  13      975.59      993.94     88.32 o
   3   1  13      374.78      276.74     38.51 o
   4   1  13       13.47       20.01     15.79 o
   5   1  13       12.44       43.63     26.56 o
   6   1  13       82.91       61.70     23.94 o
   7   1  13       71.92       80.57     45.19 o
   8   1  13       41.67       -0.93     19.99 o
   9   1  13       93.61       52.29     32.73 o
  -6   2  13        6.38       -6.38     23.47 o
  -5   2  13       78.65       77.20     27.17 o
  -4   2  13      661.01      585.54     81.14 o
  -3   2  13      895.06      884.38     78.75 o
  -2   2  13      421.94      423.29     35.56 o
  -1   2  13      223.27      191.26     23.48 o
   0   2  13       99.50      131.34     27.37 o
   1   2  13      534.46      519.55     29.71 o
   2   2  13      980.44     1025.98     77.94 o
   3   2  13      374.06      418.77     40.66 o
   4   2  13       59.32       62.48     30.36 o
   5   2  13       30.85       33.30     21.66 o
   6   2  13      226.38      186.84     81.83 o
   7   2  13       64.01       51.12     24.62 o
   8   2  13      254.40      195.08     34.35 o
   9   2  13       24.68       25.60     20.89 o
  -6   3  13       11.41       30.67     27.38 o
  -5   3  13        5.42       32.73     41.17 o
  -4   3  13       63.34       67.93     18.97 o
  -3   3  13      270.97      257.98     29.80 o
  -2   3  13      191.93      192.59     21.47 o
  -1   3  13      706.94      748.80     29.39 o
   0   3  13      331.50      360.75     17.97 o
   1   3  13      162.50      172.24     14.04 o
   2   3  13      887.31      890.61     80.97 o
   3   3  13       53.79       38.22     15.56 o
   4   3  13       24.21       46.17     29.32 o
   5   3  13       63.20       73.74     24.81 o
   6   3  13      165.49      123.13    106.43 o
   7   3  13        5.12       31.80     23.37 o
   8   3  13       12.14       22.53     24.03 o
   9   3  13       25.42       19.32     25.37 o
  -5   4  13       43.89       52.91     45.29 o
  -4   4  13       89.14       74.75     37.03 o
  -3   4  13       75.99       66.10     11.66 o
  -2   4  13      285.77      268.19     22.77 o
  -1   4  13      750.83      804.72     36.63 o
   0   4  13     1214.10     1184.82     24.41 o
   1   4  13      874.78      964.09     24.86 o
   2   4  13       99.77       90.40      9.56 o
   3   4  13      502.42      608.17     65.05 o
   4   4  13     1525.27     1768.38    124.96 o
   5   4  13     1350.08     1480.38     78.23 o
   6   4  13      158.29       42.20     46.53 o
   7   4  13      276.92      354.50     45.08 o
   8   4  13       88.26      128.70     30.51 o
   9   4  13      125.37      148.64     33.86 o
  -5   5  13       63.72       74.32     47.14 o
  -4   5  13       73.48      195.57     50.64 o
  -3   5  13        6.36       -2.70      7.67 o
  -2   5  13      308.21      304.98     11.78 o
  -1   5  13     1213.50     1206.96     39.01 o
   0   5  13      593.28      600.07     21.64 o
   1   5  13      624.97      713.57     40.99 o
   2   5  13      536.72      628.30     64.23 o
   3   5  13     2110.24     2305.69    131.34 o
   4   5  13     1367.72     1485.52     72.46 o
   5   5  13      398.25      371.79     41.58 o
   6   5  13      336.94      464.23     77.61 o
   7   5  13      219.06      309.00     43.64 o
   8   5  13       21.94       -6.18     44.06 o
  -5   6  13      194.32      244.36     64.85 o
  -4   6  13       23.06       26.56     22.65 o
  -3   6  13       20.27       27.44     17.05 o
  -2   6  13       41.42       33.08      9.88 o
  -1   6  13       95.50      132.77     16.54 o
   0   6  13      533.43      551.58     30.83 o
   1   6  13      264.04      274.64     14.13 o
   2   6  13      152.70      198.66     25.94 o
   3   6  13      229.05      317.24     33.35 o
   4   6  13      399.46      434.38     40.76 o
   5   6  13      213.26      244.36     37.26 o
   6   6  13      374.17      262.27     68.35 o
   7   6  13      135.43      185.69     39.32 o
   8   6  13      132.20      219.86     71.44 o
  -5   7  13       34.90       42.82     29.23 o
  -4   7  13       21.91       39.53     24.91 o
  -3   7  13      218.59      237.16     31.70 o
  -2   7  13      220.37      275.69     34.73 o
  -1   7  13      191.13      192.78     27.19 o
   0   7  13     1008.89     1125.10     36.45 o
   1   7  13      344.38      375.09     47.76 o
   2   7  13      876.87      931.95     47.97 o
   3   7  13     1002.48     1035.71     55.58 o
   4   7  13      331.73      316.41     38.29 o
   5   7  13      170.83      250.95     37.26 o
   6   7  13      250.50      164.28     62.99 o
   7   7  13      218.52      196.40     40.97 o
   8   7  13      141.61      163.46     42.00 o
  -4   8  13       26.86        0.41     21.20 o
  -3   8  13       45.75       22.85     38.29 o
  -2   8  13       33.44       36.42     14.17 o
  -1   8  13       97.09       74.06     21.66 o
   0   8  13      134.35      147.40     34.59 o
   1   8  13      684.21      792.37     42.41 o
   2   8  13      818.24      956.65     79.05 o
   3   8  13      656.59      747.70     78.85 o
   4   8  13      229.36      278.95     61.76 o
   5   8  13       25.08       -7.41     40.14 o
   6   8  13       79.41       57.85     53.73 o
   7   8  13      729.41      797.32     69.38 o
  -4   9  13       58.59       50.03     29.44 o
  -3   9  13      115.49       71.02     46.73 o
  -2   9  13       33.40       10.94     14.85 o
  -1   9  13       67.82       35.41     15.65 o
   0   9  13       11.49       39.87     30.98 o
   1   9  13      168.04      108.83     24.53 o
   2   9  13      314.80      292.90     23.28 o
   3   9  13      182.22      166.88     35.20 o
   4   9  13      134.19       96.72     54.97 o
   5   9  13       61.21       71.44     52.91 o
   6   9  13       36.99        9.26     45.91 o
   7   9  13      144.96      128.87     40.35 o
  -3  10  13       29.01       34.59     29.64 o
  -1  10  13        2.76       14.18     16.62 o
   0  10  13       28.31       47.69     24.15 o
   1  10  13       21.09       -4.71     10.98 o
   2  10  13      103.31       96.95     17.56 o
   3  10  13      284.36      307.54     16.67 o
   4  10  13      167.83       92.17     20.90 o
   5  10  13       52.52       35.92     24.89 o
   6  10  13      262.21      264.51     40.29 o
  -1  11  13       24.97       31.73     17.71 o
   0  11  13       45.13       43.49     24.50 o
   1  11  13       18.55       18.06     13.41 o
   2  11  13       29.69       15.35     23.26 o
   3  11  13       56.36       15.95     14.57 o
   4  11  13      277.90      309.59     90.17 o
   5  11  13      712.16      831.43     59.39 o
  -2  -6  14      104.07      129.74     32.90 o
  -1  -6  14      152.36      297.72     33.98 o
   0  -6  14      183.43      212.70     39.48 o
   1  -6  14      143.07      127.99     78.23 o
   2  -6  14      117.75       93.31     35.16 o
   3  -6  14       24.87        6.07     20.26 o
  -4  -5  14       18.65       68.64     55.79 o
  -3  -5  14       22.90       33.72     19.57 o
  -2  -5  14       45.71       46.45     22.34 o
  -1  -5  14      100.98       64.89     27.83 o
   0  -5  14       92.82       84.75     29.85 o
   1  -5  14      146.92      126.95     27.44 o
   2  -5  14      128.39      100.14     26.41 o
   3  -5  14       36.85       29.06     16.12 o
   4  -5  14      109.25       96.00     24.14 o
   5  -5  14      100.41      117.19     25.62 o
  -4  -4  14       29.28       39.96     17.74 o
  -3  -4  14       29.81       70.88     32.42 o
  -2  -4  14      249.13      341.13     48.84 o
  -1  -4  14      366.91      361.11     38.49 o
   0  -4  14      123.23      149.45     30.75 o
   1  -4  14      140.46      141.14     25.89 o
   2  -4  14      263.25      388.26     49.20 o
   3  -4  14      504.28      289.46    195.26 o
   4  -4  14      323.51      346.13     32.86 o
   5  -4  14      168.36      130.31     39.94 o
   6  -4  14       34.74       48.58     33.35 o
  -5  -3  14       10.39       30.89     18.26 o
  -4  -3  14        5.00      -15.80     24.81 o
  -3  -3  14      146.98      203.44     55.48 o
  -2  -3  14      169.86      207.89     43.44 o
  -1  -3  14       42.53       31.81     29.98 o
   0  -3  14       39.87       33.24     38.81 o
   1  -3  14       46.60       55.76     20.01 o
   2  -3  14       82.85       71.64     30.88 o
   3  -3  14      230.86      269.48     42.41 o
   4  -3  14      242.82      321.16     42.00 o
   5  -3  14      195.46      211.42     42.00 o
   6  -3  14      189.01      211.22     43.64 o
  -5  -2  14        4.71        3.20     20.04 o
  -4  -2  14        0.44       -0.12     14.00 o
  -3  -2  14        1.44        6.07     22.05 o
  -2  -2  14       35.31       31.36     15.57 o
  -1  -2  14       84.63       82.26     20.48 o
   0  -2  14      363.98      358.41     40.35 o
   1  -2  14       38.89       45.29     25.53 o
   2  -2  14      128.34      133.19     33.35 o
   3  -2  14      370.99      335.35     44.67 o
   4  -2  14      379.66      452.85     64.74 o
   5  -2  14      137.91      129.69     35.20 o
   6  -2  14       65.17       18.68     35.72 o
   7  -2  14       52.47       37.79     26.59 o
  -5  -1  14       13.03       -3.50     23.47 o
  -4  -1  14       19.27       -4.94     25.73 o
  -3  -1  14        2.39        7.21     28.20 o
  -2  -1  14      103.71       91.40     23.47 o
  -1  -1  14      683.61      642.71     45.08 o
   0  -1  14      468.02      478.22     40.76 o
   1  -1  14      278.03      267.42     35.82 o
   2  -1  14      238.48      197.01     33.76 o
   3  -1  14      248.87      312.71     39.73 o
   4  -1  14      298.23      351.52     22.34 o
   5  -1  14      172.52      137.09     76.27 o
   6  -1  14      191.76      143.10     36.13 o
   7  -1  14      118.29      103.98     35.61 o
  -5   0  14        3.41      -25.64     42.92 o
  -4   0  14       24.27       26.15     17.50 o
  -3   0  14       24.67       17.70     16.06 o
  -2   0  14        7.68       19.97     29.23 o
  -1   0  14       80.88       78.43     22.23 o
   0   0  14       60.79       81.32     23.88 o
   1   0  14      158.34      117.96     26.56 o
   2   0  14      216.33      250.13     32.32 o
   3   0  14      312.83      329.59     64.02 o
   4   0  14       47.72       55.48     50.03 o
   5   0  14        4.91       36.68     18.92 o
   6   0  14      102.46       88.23     35.00 o
   7   0  14      135.59       55.70     27.28 o
   8   0  14      106.98       90.20     34.59 o
  -4   1  14        4.95        4.77     14.02 o
  -3   1  14        2.37       11.10     17.70 o
  -2   1  14       76.04       39.82     30.37 o
  -1   1  14       16.11       16.77     10.29 o
   0   1  14      203.45      226.00     31.29 o
   1   1  14      147.97      136.07     11.71 o
   2   1  14       46.13       41.67     10.91 o
   3   1  14      163.81      137.08     37.21 o
   4   1  14        1.08       11.09     24.19 o
   5   1  14       32.12       53.22     29.54 o
   6   1  14       86.34       80.00     23.16 o
   7   1  14      350.43      331.99     96.04 o
   8   1  14       10.81       -1.03     17.68 o
  -4   2  14        4.40       -5.11      7.53 o
  -3   2  14       40.67       34.41     10.12 o
  -2   2  14      135.44      155.91     13.48 o
  -1   2  14        4.81        8.16      8.76 o
   0   2  14       47.51       55.11      9.08 o
   1   2  14      173.87      152.83     31.31 o
   2   2  14      421.47      384.65     16.77 o
   3   2  14      195.42      187.07     28.62 o
   4   2  14       96.17      113.99     28.10 o
   5   2  14      348.62      370.69     30.65 o
   6   2  14      203.91      214.49    134.94 o
   7   2  14      163.79      133.69     51.78 o
   8   2  14      116.32      103.25     25.62 o
  -4   3  14        3.70        3.05      9.89 o
  -3   3  14       25.98       21.41     14.17 o
  -2   3  14       10.97       -6.24     10.16 o
  -1   3  14        5.10        9.51     10.28 o
   0   3  14       38.82       38.71     10.33 o
   1   3  14       67.35       68.94     16.83 o
   2   3  14      521.02      427.48     60.00 o
   3   3  14      592.88      672.34     40.95 o
   4   3  14     2348.55     2613.08    119.61 o
   5   3  14      438.91      459.96     77.10 o
   6   3  14      174.97      128.84     49.41 o
   7   3  14      132.17       50.74     30.37 o
   8   3  14      480.63      524.26     65.05 o
  -4   4  14        0.51       75.35     44.26 o
  -3   4  14       18.05        4.39      7.64 o
  -2   4  14        0.14        7.06     11.74 o
  -1   4  14       43.15       29.51      8.31 o
   0   4  14      202.67      181.90     12.04 o
   1   4  14        3.49       -1.03      8.94 o
   2   4  14      148.00      184.42     41.72 o
   3   4  14      118.49       92.18     23.40 o
   4   4  14      271.17      323.04     77.82 o
   5   4  14      117.79      109.01     34.48 o
   6   4  14      165.10       93.54     27.93 o
   7   4  14       76.41       85.67     31.29 o
   8   4  14      114.71       70.55     62.89 o
  -4   5  14        0.19      -43.03     43.03 o
  -3   5  14        0.06        8.32      6.57 o
  -2   5  14        0.03      -10.05     10.05 o
  -1   5  14      107.97       74.73     10.29 o
   0   5  14       40.78       40.72     13.75 o
   1   5  14      192.58      210.46     18.18 o
   2   5  14       93.55       95.12     29.95 o
   3   5  14      199.74      159.75     50.85 o
   4   5  14      502.30      627.48     81.93 o
   5   5  14      714.75      819.14     60.94 o
   6   5  14       45.15       14.82     26.56 o
   7   5  14       74.38       98.20     35.82 o
   8   5  14       70.89      142.46     40.56 o
  -5   6  14      108.76      135.05     58.47 o
  -4   6  14        2.06        2.47     20.38 o
  -3   6  14        0.08       -9.98      9.98 o
  -2   6  14        4.38       -0.95     10.58 o
  -1   6  14       39.36       33.76      9.30 o
   0   6  14       80.63       56.84     11.02 o
   1   6  14       83.08      108.81     24.29 o
   2   6  14        1.02       34.38     34.17 o
   3   6  14        0.57      -19.97     36.03 o
   4   6  14        2.47       16.47     22.85 o
   5   6  14      222.83      332.47     42.00 o
   6   6  14      101.18      138.55     36.03 o
   7   6  14       66.24      102.52     35.61 o
   8   6  14       92.08      130.93     40.14 o
  -4   7  14        0.56      -17.91     23.67 o
  -3   7  14        0.76        5.56     19.15 o
  -2   7  14        2.73       13.93     12.17 o
  -1   7  14        0.46        6.87      9.52 o
   0   7  14      250.84      273.06     72.26 o
   1   7  14        0.05       14.20     15.85 o
   2   7  14      163.01      137.31     25.94 o
   3   7  14        6.57       24.91     21.82 o
   4   7  14       18.44       18.53     23.26 o
   5   7  14       26.34       18.94     25.12 o
   6   7  14      127.37      109.11     35.61 o
   7   7  14       75.90       78.23     60.11 o
  -4   8  14        3.68       27.79     26.14 o
  -3   8  14       59.51       95.93     28.20 o
  -2   8  14       45.44       27.86     12.15 o
  -1   8  14        4.90       29.18     10.54 o
   0   8  14       23.59       25.73     16.06 o
   1   8  14        3.61       12.15     29.03 o
   2   8  14       13.17       13.79     18.94 o
   3   8  14        8.62       51.26     24.91 o
   4   8  14        4.18        7.62     22.44 o
   5   8  14        4.52       19.35     26.35 o
   6   8  14       69.93       56.82     32.53 o
   7   8  14      132.72       57.64     60.73 o
  -3   9  14        5.79       -2.88     36.03 o
  -2   9  14       38.36       18.94     22.03 o
  -1   9  14        7.02       20.17     25.12 o
   0   9  14      179.23      180.13     39.53 o
   1   9  14       12.60       28.20     19.15 o
   2   9  14        1.10      -30.88     36.23 o
   3   9  14       32.38       32.11     24.09 o
   4   9  14        3.43       -2.06     22.23 o
   5   9  14       10.79       15.44     26.56 o
   6   9  14       72.21       47.55     33.35 o
  -1  10  14        0.14      -10.50     15.65 o
   0  10  14       89.77       55.38     20.79 o
   1  10  14        5.62       11.53     13.95 o
   2  10  14        0.13       15.77     15.52 o
   3  10  14        1.21       -1.39     15.56 o
   4  10  14       10.82        0.41     21.41 o
   5  10  14      114.88      135.46     37.26 o
   0  11  14       18.33       -6.55     16.46 o
   1  11  14       46.31       22.64     24.18 o
   2  11  14        0.00        6.36     12.30 o
   3  11  14        0.17      -10.10     15.39 o
   4  11  14        0.46      -35.00     35.00 o
   0  -6  15       28.47       48.17     36.85 o
   1  -6  15       10.43       18.73     57.02 o
  -2  -5  15       22.83        5.16     32.94 o
  -1  -5  15       64.12      114.40     27.07 o
   0  -5  15       14.20       43.56     28.36 o
   1  -5  15        2.86       -3.96     19.43 o
   2  -5  15       37.66       34.38     34.38 o
   3  -5  15       28.19       12.79     30.06 o
  -3  -4  15        0.33       51.55     45.60 o
  -2  -4  15      109.40       91.23     28.23 o
  -1  -4  15      463.76      616.30     65.43 o
   0  -4  15       55.80       13.95     19.28 o
   1  -4  15        0.07       -1.88     21.20 o
   2  -4  15        6.99       40.35     55.17 o
   3  -4  15       12.52       -1.75     13.07 o
   4  -4  15       15.89       17.03     20.23 o
   5  -4  15       29.03       24.70     33.14 o
  -4  -3  15        1.52      -28.90     28.90 o
  -3  -3  15        0.19       16.69     72.46 o
  -2  -3  15       28.86       95.22     47.25 o
  -1  -3  15        1.22       27.30     20.79 o
   0  -3  15       12.30       12.11     17.54 o
   1  -3  15       12.74      -20.59     26.97 o
   2  -3  15        6.96       23.67     47.55 o
   3  -3  15       19.10       45.50     31.50 o
   4  -3  15        8.36       46.94     54.55 o
   5  -3  15        7.66       53.94     60.32 o
  -5  -2  15        5.60       57.02     36.44 o
  -4  -2  15       25.04       59.21     16.85 o
  -3  -2  15       18.91       33.04     19.82 o
  -2  -2  15        7.01       12.15     21.00 o
  -1  -2  15        0.14       -8.85     21.20 o
   0  -2  15        8.30      -26.56     26.56 o
   1  -2  15       31.52       10.91     23.67 o
   2  -2  15        1.26       -5.97     40.35 o
   3  -2  15       33.19       51.67     30.26 o
   4  -2  15       32.11       -1.03     41.58 o
   5  -2  15        0.55       -6.18     44.47 o
   6  -2  15        0.75       10.87     20.01 o
  -5  -1  15       23.39       38.50     27.17 o
  -4  -1  15       34.78       31.29     32.32 o
  -3  -1  15       77.43      114.05     24.91 o
  -2  -1  15        4.34        5.35     31.70 o
  -1  -1  15       19.22        9.88     20.38 o
   0  -1  15        3.92        0.82     18.73 o
   1  -1  15        4.33       14.00     22.44 o
   2  -1  15       22.32       25.53     43.03 o
   3  -1  15        1.78      -24.91     25.73 o
   4  -1  15       41.63       56.82     49.61 o
   5  -1  15       89.79       34.65     43.85 o
   6  -1  15       49.13       48.31     22.42 o
   7  -1  15        7.94      -12.14     22.65 o
  -5   0  15        5.36        7.00     12.15 o
  -4   0  15        2.79       13.79     14.00 o
  -3   0  15      144.28      148.00     23.47 o
  -2   0  15        2.22      -31.91     31.91 o
  -1   0  15        8.96       24.09     33.35 o
   0   0  15       10.50       15.85     20.79 o
   1   0  15      134.01      152.75     49.82 o
   2   0  15       88.07       53.32     44.26 o
   3   0  15       41.55       66.29     28.20 o
   4   0  15       20.92       16.74     27.28 o
   5   0  15      136.15      200.68     34.26 o
   6   0  15       36.94       23.81     20.21 o
   7   0  15        6.80       39.42     27.48 o
  -4   1  15       10.78       12.97     21.41 o
  -3   1  15       40.39       38.70     15.07 o
  -2   1  15        1.41       -0.03     21.62 o
  -1   1  15        9.07       -8.77     23.47 o
   0   1  15        0.40       16.43     13.86 o
   1   1  15       43.17       18.67     15.50 o
   2   1  15      130.25      120.06     47.13 o
   3   1  15      172.48      150.53     38.37 o
   4   1  15        2.75      -14.21     33.76 o
   5   1  15      329.53      292.10     37.57 o
   6   1  15       83.45       85.53     33.76 o
   7   1  15       36.60       -1.72     22.38 o
  -4   2  15       43.11       19.58      8.36 o
  -3   2  15        3.91        1.91     10.47 o
  -2   2  15       31.35       16.31     14.62 o
  -1   2  15       69.47       80.32     11.96 o
   0   2  15      128.87      159.39     13.03 o
   1   2  15       48.07       39.27     12.50 o
   2   2  15       22.68       18.15      9.76 o
   3   2  15       16.29       -2.19     47.25 o
   4   2  15        2.96       -8.84     20.55 o
   5   2  15       54.55       60.69     26.11 o
   6   2  15       45.19       12.57     35.20 o
   7   2  15      112.95       69.13     29.48 o
   8   2  15        1.12        6.79     28.62 o
  -3   3  15       19.45       16.50      9.83 o
  -2   3  15       14.77        8.35     12.79 o
  -1   3  15      202.35      140.94     35.94 o
   0   3  15      577.88      534.44     22.03 o
   1   3  15      104.67       94.50     13.59 o
   2   3  15       14.43       -4.25      7.08 o
   3   3  15       67.81       60.91     18.68 o
   4   3  15      322.70      385.34     36.92 o
   5   3  15      135.50      135.70     30.77 o
   6   3  15       41.92       95.76     40.74 o
   7   3  15        0.26      -16.90     24.49 o
   8   3  15       35.10       -4.79     61.24 o
  -3   4  15        5.37       32.11     20.14 o
  -2   4  15        5.72       15.92     11.48 o
  -1   4  15       46.68       47.67     10.11 o
   0   4  15       23.78       24.82      8.82 o
   1   4  15       67.97       89.10     16.60 o
   2   4  15       63.13       44.99     13.56 o
   3   4  15       88.16       91.31     36.64 o
   4   4  15       32.19       46.33     23.10 o
   5   4  15       70.52      109.70     23.51 o
   6   4  15        8.90      -12.85     23.25 o
   7   4  15        3.40       26.94     32.53 o
   8   4  15       64.83       65.44     25.60 o
  -3   5  15        5.67        2.00      9.11 o
  -2   5  15        0.09       -0.21     14.61 o
  -1   5  15        4.98        7.34     12.51 o
   0   5  15       78.98       58.75     15.41 o
   1   5  15      152.11      146.63     30.17 o
   2   5  15       51.15       43.55     16.01 o
   3   5  15        0.26        5.06     37.06 o
   4   5  15       64.86       65.88     27.79 o
   5   5  15       15.10       39.04     23.06 o
   6   5  15       35.22       29.34     20.58 o
   7   5  15        1.00       11.73     25.42 o
  -4   6  15        2.03      -23.88     23.88 o
  -3   6  15       12.21       26.97     21.00 o
  -2   6  15        2.41        4.21     14.10 o
  -1   6  15       11.14        4.99     15.44 o
   0   6  15        0.13       -0.48      7.79 o
   1   6  15       18.73       12.60     12.70 o
   2   6  15      165.02      167.42     24.83 o
   3   6  15       49.61       10.91     36.03 o
   4   6  15      124.93      130.72     54.55 o
   5   6  15       10.16        0.62     21.82 o
   6   6  15       16.09       27.59     29.23 o
   7   6  15        1.40       -0.82     44.67 o
  -4   7  15        3.64       -1.24     21.41 o
  -3   7  15        1.48       -1.85     18.94 o
  -2   7  15       13.25       -3.16     12.13 o
  -1   7  15       11.63       18.96     10.92 o
   0   7  15        6.05       11.87     13.69 o
   1   7  15        1.64       -4.53     15.65 o
   2   7  15       18.46       37.67     21.41 o
   3   7  15       56.24      143.69     51.47 o
   4   7  15        0.86       72.67     28.82 o
   5   7  15        3.27       60.73     30.67 o
   6   7  15        5.05       67.94     33.35 o
   7   7  15        7.24        5.56     49.61 o
  -3   8  15        0.05        3.71     20.59 o
  -2   8  15        9.39       -1.03     17.09 o
  -1   8  15       80.90       63.40     11.99 o
   0   8  15       18.96       52.08     17.91 o
   1   8  15       16.25        5.76     28.82 o
   2   8  15        2.14       -4.12     18.32 o
   3   8  15       91.13       77.41     28.00 o
   4   8  15      127.72      170.25     35.61 o
   5   8  15       37.95       29.85     29.03 o
   6   8  15       29.26        5.97     27.59 o
  -2   9  15       10.48       -7.62     21.00 o
  -1   9  15       34.35       20.40     13.27 o
   0   9  15      145.63      141.02     38.91 o
   1   9  15       25.25       44.47     34.79 o
   2   9  15       27.15       11.32     20.59 o
   3   9  15       67.60       81.32     28.62 o
   4   9  15       22.66        3.91     23.26 o
   5   9  15       77.29       58.05     32.94 o
   0  10  15        6.73       11.94     17.91 o
   1  10  15       13.52       36.44     21.41 o
   2  10  15       16.34        2.88     33.56 o
   3  10  15       11.92        8.85     23.26 o
   4  10  15       14.92      -10.50     25.53 o
  -2  -4  16       25.12       83.09     49.10 o
  -1  -4  16      111.29       98.55     30.62 o
   0  -4  16       37.54        3.53     18.85 o
   1  -4  16        9.67       -3.09     27.38 o
   2  -4  16        2.50       39.32     58.47 o
   3  -4  16       30.04       49.84     15.57 o
  -3  -3  16       18.42       39.44     18.85 o
  -2  -3  16       15.10       -9.64     17.17 o
  -1  -3  16       15.49      -28.20     28.20 o
   0  -3  16        0.44       17.50     27.17 o
   1  -3  16        3.02       38.70     52.08 o
   2  -3  16        4.19       -0.21     24.91 o
   3  -3  16       56.04       19.89     42.00 o
   4  -3  16       13.45       35.41     33.76 o
  -3  -2  16       12.51       26.35     39.11 o
  -2  -2  16        0.74      -23.88     41.38 o
  -1  -2  16        6.08       15.85     23.67 o
   0  -2  16        6.90       19.15     25.32 o
   1  -2  16        8.42       23.47     45.29 o
   2  -2  16        2.62       16.68     26.76 o
   3  -2  16        2.16      -21.20     49.61 o
   4  -2  16       23.43       34.17     31.70 o
   5  -2  16        0.29      -61.76     61.76 o
  -4  -1  16        0.51      -30.47     30.88 o
  -3  -1  16       74.26      125.78     25.12 o
  -2  -1  16        5.84       -9.88     33.76 o
  -1  -1  16        5.14      -11.53     35.61 o
   0  -1  16       26.16       15.03     38.70 o
   1  -1  16       11.04      -11.12     39.32 o
   2  -1  16       69.15      100.67     32.32 o
   3  -1  16        0.31       11.32     42.82 o
   4  -1  16        4.00      -11.32     25.94 o
   5  -1  16        0.54       24.91     52.39 o
   6  -1  16        1.40       -6.74     34.78 o
  -4   0  16       16.71      -10.50     15.03 o
  -3   0  16       14.39       25.12     30.26 o
  -2   0  16       26.98       10.25     12.10 o
  -1   0  16        4.39       13.38     33.56 o
   0   0  16       26.04       15.44     36.03 o
   1   0  16      186.19      249.30     36.23 o
   2   0  16       59.21       89.35     29.85 o
   3   0  16       62.36       48.58     47.35 o
   4   0  16        8.04      -19.94     19.94 o
   5   0  16       29.09       -1.04     23.16 o
   6   0  16      128.31       79.74     31.85 o
  -4   1  16        9.91       11.50     12.53 o
  -3   1  16       21.04       19.56     27.38 o
  -2   1  16       18.21       28.47     12.39 o
  -1   1  16       44.66       65.79     13.95 o
   0   1  16       48.09       69.45     15.03 o
   1   1  16       74.25       85.12     26.87 o
   2   1  16       79.71       69.23     13.60 o
   3   1  16       75.64       93.78     26.99 o
   4   1  16      139.56      106.92     29.87 o
   5   1  16      424.05      385.13     35.99 o
   6   1  16      100.37       70.65     24.74 o
   7   1  16       10.69      -11.82     25.85 o
  -3   2  16        4.04        9.42     11.92 o
  -2   2  16        0.19        1.54     11.18 o
  -1   2  16        3.06        4.63      8.57 o
   0   2  16       41.95       23.46     11.85 o
   1   2  16      169.30      164.61     12.40 o
   2   2  16        4.65       15.60      9.40 o
   3   2  16        3.86       -3.66     19.23 o
   4   2  16       14.61       46.23     35.31 o
   5   2  16       12.37       26.26     20.31 o
   6   2  16        0.91       31.59     26.56 o
   7   2  16        1.28       26.62     23.07 o
  -3   3  16        3.72       16.70     15.79 o
  -2   3  16        4.52      -11.81     11.81 o
  -1   3  16       15.81       12.21     11.87 o
   0   3  16      106.95       96.85     15.71 o
   1   3  16       40.06       34.15     15.18 o
   2   3  16       16.44        3.34      7.30 o
   3   3  16       24.34       21.25     21.62 o
   4   3  16        1.43      -21.79     31.36 o
   5   3  16       13.65       30.49     20.81 o
   6   3  16       37.47       55.78     28.35 o
   7   3  16        3.73       25.77     22.46 o
  -3   4  16       63.38       49.92     16.52 o
  -2   4  16       12.37        4.05     13.65 o
  -1   4  16        3.05        1.31      7.46 o
   0   4  16        0.07        1.24      7.43 o
   1   4  16        9.39       -5.77      9.38 o
   2   4  16       20.73       12.51     12.51 o
   3   4  16        1.36      -16.71     16.71 o
   4   4  16        1.18      -12.34     29.74 o
   5   4  16        1.09       15.90     19.13 o
   6   4  16        0.15       29.87     21.53 o
   7   4  16       18.70       32.76     29.13 o
  -2   5  16      101.59      106.99     27.17 o
  -1   5  16      114.65      104.93     18.28 o
   0   5  16       47.88       40.43     12.87 o
   1   5  16        2.77        3.02      6.89 o
   2   5  16       61.27       44.77     34.07 o
   3   5  16        3.43       32.00     17.75 o
   4   5  16        2.90       13.03     29.77 o
   5   5  16       16.78       26.81     24.96 o
   6   5  16        3.02      -26.96     26.96 o
   7   5  16       27.36       43.41     41.70 o
  -3   6  16       25.54      -16.68     21.00 o
  -2   6  16      106.97       65.15     10.50 o
  -1   6  16       93.68      115.45     14.81 o
   0   6  16        0.99       17.56      9.15 o
   1   6  16       53.06       44.84     15.22 o
   2   6  16       35.33       25.60     49.61 o
   3   6  16       47.04       60.51     37.88 o
   4   6  16       13.42       22.29     27.07 o
   5   6  16        0.15       24.54     19.87 o
   6   6  16       75.15      105.65     26.85 o
  -3   7  16       67.73       67.52     26.14 o
  -2   7  16       83.53       51.88     20.91 o
  -1   7  16       59.20       47.07     16.85 o
   0   7  16        0.86      -10.77     11.20 o
   1   7  16       30.21       25.29     25.12 o
   2   7  16       12.21      -18.98     18.98 o
   3   7  16       14.91      130.72     51.47 o
   4   7  16        1.79       31.70     45.50 o
   5   7  16        6.33      -29.23     29.23 o
   6   7  16       42.27       61.55     35.00 o
  -2   8  16       10.59      -20.17     20.17 o
  -1   8  16        2.43        7.56     11.61 o
   0   8  16       40.84       45.46     22.63 o
   1   8  16        5.83       -7.74     12.52 o
   2   8  16        0.64       61.35     24.29 o
   3   8  16        1.96        6.59     37.26 o
   4   8  16        7.30      -42.41     49.20 o
   5   8  16        0.01        6.38     26.56 o
  -1   9  16        3.62       -5.47     10.33 o
   0   9  16       74.56       52.76     14.41 o
   1   9  16       10.56      111.58     42.61 o
   2   9  16       43.26      132.17     29.44 o
   3   9  16        0.10       36.03     25.94 o
   4   9  16       10.24      -13.38     45.08 o
  -1  -3  17       61.06       67.11     33.14 o
   0  -3  17       83.27       60.11     33.76 o
   1  -3  17       21.87        1.03     44.67 o
   2  -3  17       83.76       53.32     36.44 o
   3  -3  17        1.31      -27.17     57.44 o
  -2  -2  17       78.96       32.53     44.06 o
  -1  -2  17       27.24       14.00     42.41 o
   0  -2  17       71.07       33.97     49.20 o
   1  -2  17       34.03       18.73     28.41 o
   2  -2  17       70.37       87.29     36.03 o
   3  -2  17       22.01       -8.85     50.03 o
   4  -2  17       19.52      -17.09     32.11 o
  -3  -1  17      125.19      149.87     28.62 o
  -2  -1  17       48.18       10.29     21.41 o
  -1  -1  17       73.23       50.23     45.29 o
   0  -1  17       20.35       33.97     26.35 o
   1  -1  17      142.01      134.43     35.41 o
   2  -1  17        4.23       21.20     28.00 o
   3  -1  17       23.90       55.58     33.35 o
   4  -1  17       14.35        0.41     43.85 o
   5  -1  17        2.36        8.36     21.72 o
  -3   0  17      114.44       59.08     37.47 o
  -2   0  17       44.96       23.06     21.20 o
  -1   0  17       87.26       75.35     26.35 o
   0   0  17       48.44       21.82     23.67 o
   1   0  17      192.53      121.67     33.14 o
   2   0  17       95.09       99.23     54.55 o
   3   0  17       40.74       18.33     44.88 o
   4   0  17        1.52       20.47     26.06 o
   5   0  17        0.10       15.12     26.29 o
  -3   1  17       69.13       43.51     27.07 o
  -2   1  17      123.46       48.92     60.63 o
  -1   1  17       66.08        8.66     13.90 o
   0   1  17      351.41      396.49     46.94 o
   1   1  17      302.13      297.29     21.09 o
   2   1  17      195.08      190.16     32.73 o
   3   1  17       52.17       77.77     22.55 o
   4   1  17      122.94      102.04     31.14 o
   5   1  17      344.29      293.08     43.30 o
   6   1  17       75.35       75.46     27.00 o
  -3   2  17      135.48      181.95     41.89 o
  -2   2  17       77.83       77.99     25.47 o
  -1   2  17       49.48       48.81     19.48 o
   0   2  17      106.97       96.13     19.17 o
   1   2  17       25.03       16.85     15.23 o
   2   2  17       86.32      130.20     60.22 o
   3   2  17      147.95      149.88     25.75 o
   4   2  17       47.68       57.02     27.33 o
   5   2  17       42.61       32.68     34.48 o
   6   2  17       41.25       17.16     38.36 o
  -3   3  17       62.03       26.25     13.29 o
  -2   3  17       50.89       28.00     12.23 o
  -1   3  17      158.32      142.93     15.13 o
   0   3  17      108.53       72.85     18.84 o
   1   3  17      133.30       93.64     38.03 o
   2   3  17      130.18      142.76     63.41 o
   3   3  17       61.51       17.41     26.45 o
   4   3  17      169.24      160.62     34.79 o
   5   3  17      216.33      298.91     56.30 o
   6   3  17       96.74       56.43     64.85 o
  -2   4  17      196.01      129.15     25.11 o
  -1   4  17      288.77      277.77     19.94 o
   0   4  17      171.00      183.36     14.63 o
   1   4  17       82.83       52.59     24.43 o
   2   4  17      120.94      261.67     92.02 o
   3   4  17      126.72      110.77     28.31 o
   4   4  17      123.04      101.04     29.24 o
   5   4  17      104.99      173.08     33.97 o
   6   4  17       60.71       97.89     27.80 o
  -2   5  17      152.67       66.54     39.53 o
  -1   5  17      287.32      280.60     17.06 o
   0   5  17      276.78      265.41     23.96 o
   1   5  17      158.13      166.11     33.97 o
   2   5  17      170.64      217.95     65.16 o
   3   5  17      168.78      232.50     47.55 o
   4   5  17       86.26      131.31     30.47 o
   5   5  17       38.85       23.54     25.64 o
   6   5  17       31.23       54.31     25.32 o
  -2   6  17       97.15       73.52     18.59 o
  -1   6  17      143.01      146.72     35.80 o
   0   6  17      133.25      139.64     20.73 o
   1   6  17      134.49      228.20     26.28 o
   2   6  17       69.13       53.41     33.45 o
   3   6  17       63.31      129.10     76.38 o
   4   6  17       84.62       77.80     38.85 o
   5   6  17       86.01      122.26     45.78 o
  -1   7  17      141.81      132.94     21.03 o
   0   7  17      104.53       85.66     18.53 o
   1   7  17      213.91      201.86     34.90 o
   2   7  17       65.56       63.59     31.50 o
   3   7  17      112.56      129.53     30.57 o
   4   7  17      252.23      305.47     38.73 o
   5   7  17      129.19       91.48     31.83 o
   0   8  17       59.90      111.17     73.91 o
   1   8  17       39.75       11.02     16.47 o
   2   8  17       30.52       72.15     42.41 o
   3   8  17       82.71      118.58     54.35 o
   4   8  17       60.37      145.75     63.20 o
  -1  -1  18       82.82       26.56     26.97 o
   0  -1  18       86.17       17.29     27.38 o
   1  -1  18       98.91       62.38     33.35 o
   2  -1  18       83.95       53.32     57.23 o
   3  -1  18       50.35        4.94     28.82 o
  -1   0  18       48.85       18.53     23.67 o
   0   0  18       31.28       46.53     27.59 o
   1   0  18      123.23      106.43     57.64 o
   2   0  18        3.75       22.95     20.37 o
   3   0  18       48.07       39.20     25.01 o
   4   0  18       60.60       66.94     26.26 o
  -2   1  18       36.99       48.24     16.52 o
  -1   1  18       99.73       93.44     41.38 o
   0   1  18       76.48       54.23     42.72 o
   1   1  18       31.48       26.63     23.40 o
   2   1  18       79.76       89.08     24.04 o
   3   1  18      146.30       59.62     80.18 o
   4   1  18       37.04       58.72     24.44 o
  -2   2  18       20.41       30.24     16.57 o
  -1   2  18       31.59       37.36     17.81 o
   0   2  18      132.12      116.16     20.96 o
   1   2  18      105.37       91.39     31.19 o
   2   2  18      208.77      310.54     72.98 o
   3   2  18      289.21      264.30     52.98 o
   4   2  18      203.99      206.49     31.58 o
   5   2  18      270.97      313.36     55.17 o
  -2   3  18       44.74       74.28     25.26 o
  -1   3  18       39.59       59.87     60.22 o
   0   3  18       62.39       69.83     22.65 o
   1   3  18       51.90       53.74     22.13 o
   2   3  18       43.13       56.39     25.25 o
   3   3  18       33.38       36.46     21.08 o
   4   3  18      110.88       50.57     84.51 o
   5   3  18       52.60       37.91     24.60 o
  -2   4  18       53.29       28.93     21.62 o
  -1   4  18       50.70       26.06     22.49 o
   0   4  18       75.76       78.02     33.76 o
   1   4  18      158.28      192.59     37.57 o
   2   4  18      177.61      259.42     67.83 o
   3   4  18       29.16       25.33     19.42 o
   4   4  18      134.78      116.81     45.55 o
   5   4  18       19.88       15.74     26.58 o
  -1   5  18       52.65       48.93     13.97 o
   0   5  18       50.68       28.89     13.81 o
   1   5  18      112.16      101.01     24.34 o
   2   5  18      108.76      143.35     23.80 o
   3   5  18       98.76       78.90     23.07 o
   4   5  18       88.14       78.52     29.95 o
   5   5  18      138.17      198.04     75.76 o
  -1   6  18       78.57       89.22     13.26 o
   0   6  18       15.28       46.12     24.57 o
   1   6  18       35.25       39.04     20.61 o
   2   6  18       19.78       58.62     20.38 o
   3   6  18      183.88      148.33     52.60 o
   4   6  18       59.27       62.49     28.87 o
   1   7  18        1.77      -18.36     18.36 o
   2   7  18       52.74       45.91     32.01 o
   3   7  18      163.80      225.83     57.64 o
   1   1  19       34.69       49.82     32.32 o
   2   1  19        4.52       11.94     49.82 o
   0   2  19        8.38      -25.94     25.94 o
   1   2  19        0.06        1.45     38.50 o
   2   2  19       16.95       23.37     25.03 o
   3   2  19       23.76       33.35     54.55 o
   0   3  19        3.57      -12.49     19.04 o
   1   3  19        0.76       -3.50     19.70 o
   2   3  19        0.44        0.10     16.35 o
   3   3  19        2.49       42.83     38.75 o
   0   4  19        0.06       42.61     23.67 o
   1   4  19        0.09       17.07     16.86 o
   2   4  19       13.32        5.12     17.44 o
   3   4  19        9.04       -4.12     26.56 o
   1   5  19       22.31        5.56     21.41 o
   2   5  19        1.65       -0.82     22.85 o
 
